# Supplementary material for: Prosocial Behavior Increases with Age across Five Economic Games
Source: PLoS One. 2016 Jul 14;11(7):e0158671. doi: 10.1371/journal.pone.0158671 (PMC4945042; doi:10.1371/journal.pone.0158671)
Supplement: S1 Dataset — (XLSX) [file pone.0158671.s001.xlsx]

## Sheet: agedataset2
ID	Beh prosocial	PD I	PD II	DG	SD I	SD II	TG	age	male	Slider SVO	TD SVO	Ring SVO	Satisfact’n with CC	Satisfact’n with DC	Satisfact’n with CD	Satisfact’n with DD	Manipula tion01	Manipula tion02	Manipula tion03	Manipula tion04	Manipula tion05	Manipula tion06	Nepotism01	Nepotism02	Nepotism03	Nepotism04	Nepotism05	Honest01	Honest02	Honest03	Honest04	Honest05	Risk avoidance01	Risk avoidance02	Risk avoidance03	Risk avoidance04	Risk avoidance05	Assertiveness01	Assertiveness02	Assertiveness03	Assertiveness04	Assertiveness05	Assertiveness06	social class	Annual income	4-year college	Marital status	House Ownership	Number of children
10045	.	0.777778	.	.	.	.	.	44	0	.	.	.	7	2	3	3	.	.	.	.	.	.	6	7	5	5	6	6	6	7	7	.	4	5	5	.	.	6	6	6	7	6	5	4	75	1	0	0	.
10050	.	.	.	.	.	.	.	39	0	.	.	.	.	.	.	.	.	.	.	.	.	.	.	.	.	.	.	.	.	.	.	.	.	.	.	.	.	.	.	.	.	.	.	3	0	1	0	1	.
10052	.	.	0	0.5	0	.	0.4	57	0	10.3852	1	0	7	5	3	7	3	3	3	3	4	4	.	.	.	.	.	.	.	.	.	6	.	.	.	5	5	.	.	.	.	.	.	1	37.5	0	1	1	0
10053	1.03802	1	0.5	0.5	0.5	.	0.5	35	1	35.2062	1	.	5.5	2.5	2.5	4	3	3	3	3	3	2	1	4	1	4	4	1	7	4	7	7	4	4	7	4	3	4	4	4	7	1	7	2	400	1	0	0	0
10056	1.0116	1	0.5	0.5	0.5	.	0.48	46	0	37.4824	1	0	6	2.5	2.5	4	4	5	4	4	4	4	5	5	4	4	5	6	6	6	6	6	4	4	5	5	4	5	5	6	6	5	5	4	172.5	1	1	0	2
10057	-0.711509	0.666667	0.1	0.357143	0.1	.	0.02	30	1	34.8753	1	0	6	4.5	1	5.5	1	1	1	1	2	7	6	6	7	6	7	7	7	7	7	7	7	7	7	7	7	7	7	7	7	7	7	1	237.5	1	0	0	0
10059	-1.13935	0.333333	0.2	0.142857	0.2	.	0	31	0	7.81529	1	0	6	3.5	2.5	5.5	5	7	5	5	5	5	6	6	5	6	5	5	5	5	7	6	5	5	5	3	3	6	6	6	6	6	5	3	60	1	1	1	1
10066	.	0.444444	.	.	.	.	.	21	0	.	.	.	6	1	2	4	.	.	.	.	.	.	5	6	5	5	5	6	7	6	7	.	4	5	5	.	.	6	6	5	5	6	7	2	.	1	0	.	.
10067	.	.	.	.	.	.	.	31	0	.	.	.	.	.	.	.	.	.	.	.	.	.	.	.	.	.	.	.	.	.	.	.	.	.	.	.	.	.	.	.	.	.	.	3	225	1	0	0	.
10068	-0.579166	0.666667	0.1	0.4	0	.	0.14	35	0	2.92886	0	0	4.5	3.5	2.5	4	5	5	5	4	4	5	5	5	4	4	5	3	6	5	6	5	5	6	7	5	5	5	4	5	3	5	5	1	52.5	0	0	0	0
10071	0.944283	0.888889	0.5	0.5	0.5	.	0.5	40	1	32.0054	1	1	7	3	1	4	4	5	4	4	4	5	5	5	5	5	5	6	6	6	6	6	5	5	7	5	4	6	5	6	6	6	6	3	162.5	0	0	0	0
10072	-0.695679	0.777778	0	0.157143	0.1	.	0.22	36	0	7.81529	0	.	6.5	4	2	4	5	6	3	3	5	4	5	5	5	5	5	6	6	6	6	6	4	5	5	6	5	5	4	5	5	6	5	3	205	1	0	0	0
10075	0.062684	0.666667	0.6	0.414286	0.5	.	0	56	1	32.3546	0	0	5	5.5	4	4.5	6	5	5	5	5	5	6	5	5	5	5	5	5	5	5	5	4	4	4	5	4	5	4	5	6	6	5	4	218.5	1	0	1	0
10076	0.824127	0.777778	0.5	0.5	0.5	.	0.48	22	0	37.4824	1	0	6.5	3	3	4.5	4	4	2	3	5	3	4	4	4	4	4	5	5	6	6	5	3	5	5	6	5	5	5	6	6	6	6	2	48	0	0	0	0
10077	0.774994	1	0.5	0.3	0.5	.	0.56	59	1	37.1645	0	1	6	3.5	3.5	3.5	3	3	3	3	3	5	4	5	5	4	5	6	6	6	6	5	4	4	5	5	5	6	4	6	6	6	6	3	187.5	1	1	1	1
10082	1.76676	1	1	0.5	1	.	0.44	28	1	37.4824	1	.	6.5	2	1.5	4	3	5	2	3	4	4	5	7	4	5	4	5	5	5	6	6	5	5	5	4	4	4	5	5	7	5	4	2	237.5	1	0	0	0
10083	0.428604	0.888889	0.3	0.328571	0.5	.	0.4	54	1	7.81529	0	.	5	4	1	3	5	5	2	2	4	6	6	7	6	6	6	6	6	6	6	6	4	5	6	6	6	6	6	6	6	6	4	4	775	0	1	1	2
10087	.	.	0.5	0.5	0.5	.	0.5	50	0	37.4824	1	1	7	1	4	7	2	2	2	2	6	5	.	.	.	.	.	.	.	.	.	7	.	.	.	6	5	.	.	.	.	.	.	1	97.5	0	0	0	3
10088	1.18148	0.888889	0.8	0.5	0.5	.	0.5	30	1	27.0907	1	0	6	2	1.5	4	4	5	3	4	5	4	5	4	4	5	5	6	4	6	6	6	4	4	6	5	3	4	5	5	4	5	5	3	312.5	0	1	0	1.5
10091	-1.8379	0.111111	0	0	0	.	0	20	1	7.81529	0	0	6	7	1	4	6	4	2	4	5	4	5	6	6	3	5	3	6	5	6	6	2	3	1	3	2	5	1	5	2	3	5	4	2	1	0	.	0
10094	0.738022	0.666667	0.5	0.485714	0.5	.	0.5	24	0	29.3726	1	0	6	2	2	3.5	2	5	2	2	5	5	4	5	5	5	5	4	4	5	6	6	5	6	5	4	4	5	4	6	6	6	5	3	182.5	1	0	1	0
10095	-0.165035	0.777778	0.4	0.114286	0.3	.	0.3	29	1	34.8753	1	1	6.5	6	2	4	3	4	2	1	5	3	5	6	2	2	4	7	7	6	7	7	5	5	6	3	3	6	7	7	7	7	5	2	425	1	1	0	1
10096	.	.	.	.	.	.	.	34	0	.	.	.	.	.	.	.	.	.	.	.	.	.	.	.	.	.	.	.	.	.	.	.	.	.	.	.	.	.	.	.	.	.	.	3	75	0	0	0	.
10100	.	0.888889	.	.	.	.	.	36	0	.	.	.	6	4	1	5	.	.	.	.	.	.	5	6	6	5	6	5	6	6	6	.	5	5	7	.	.	4	4	5	5	5	5	4	400	0	0	0	.
10105	.	0.333333	.	0.142857	.	.	.	21	0	.	1	.	6	7	1	5	5	6	2	2	5	7	6	6	6	6	7	6	7	6	7	6	5	6	6	6	3	6	5	6	6	6	6	3	75	1	0	0	.
10108	.	.	.	.	.	.	.	41	0	.	.	.	.	.	.	.	.	.	.	.	.	.	.	.	.	.	.	.	.	.	.	.	.	.	.	.	.	.	.	.	.	.	.	3	225	1	0	0	.
10109	.	0.777778	.	0.442857	.	.	0.46	36	0	34.8753	1	1	7	6	3	5	5	4	4	4	5	5	3	6	3	4	6	6	6	5	6	6	6	5	6	3	5	4	4	5	5	5	5	4	400	0	0	0	0
10111	0.586873	0.444444	0.5	0.3	1	.	0.4	54	1	32.1581	1	1	6	2.5	3	4	2	2	1	2	6	6	2	2	2	2	3	6	5	5	5	7	2	2	5	5	5	6	5	6	6	6	5	3	895	1	1	0	2
10112	1.43336	1	1	0.5	0.5	.	0.5	53	1	34.8753	1	0	7	1	2.5	4	6	6	3	3	6	6	5	6	6	6	6	6	6	6	6	6	5	6	6	6	5	6	6	6	6	6	6	3	825	1	1	1	1
10113	0.575984	0.666667	0.5	0.442857	0.5	.	0.42	56	0	34.8753	1	0	6	2	2.5	4.5	4	5	2	2	2	4	5	5	5	6	6	5	5	5	6	6	4	5	5	6	3	5	5	5	6	5	5	3	82.5	1	1	1	3
10117	-0.333485	0.555556	0.1	0.271429	0.2	.	0.4	37	0	24.7751	1	0	6.5	4.5	1.5	4.5	5	6	5	5	6	6	5	6	6	6	6	6	6	6	6	6	4	5	6	6	5	6	5	6	6	7	6	4	100	1	1	1	1
10118	0.952379	0.777778	0.8	0.528571	0.4	.	0.46	54	0	32.9052	1	0	6.5	2	2	4.5	4	5	3	4	5	5	5	6	5	5	5	5	5	6	5	6	4	4	6	5	4	5	4	6	5	5	4	2	77.5	0	1	0	3
10119	0.394873	1	0	0.714286	1	.	0	27	1	5.8218	0	0	6	7	5.5	6	2	5	3	5	5	5	4	5	5	5	5	1	5	5	7	5	4	4	1	4	2	7	6	7	7	1	6	4	400	1	0	0	1
10123	-1.19724	0.111111	0.1	0.0428571	0.1	.	0.32	58	1	34.8753	0	0	5.5	2.5	2.5	4.5	6	5	4	3	5	6	4	5	5	5	5	6	7	6	6	6	7	7	6	6	5	6	5	6	6	6	5	3	550	1	0	0	3
10125	-0.804629	0.777778	0	0.157143	0	.	0.2	24	0	25.8069	1	0	6.5	3.5	1.5	4	5	5	4	4	5	6	6	7	7	6	7	5	4	5	6	5	5	5	7	6	5	5	5	5	5	5	5	4	400	1	0	1	0
10126	.	.	0.3	0.5	0.5	.	0.32	51	0	22.7869	1	0	6	3	3	5	1	2	1	1	2	6	.	.	.	.	.	.	.	.	.	6	.	.	.	7	5	.	.	.	.	.	.	4	55.5	1	0	1	2
10127	-0.184527	0.666667	0	0.285714	0.5	.	0.3	33	1	7.81529	0	0	5	6.5	3	4.5	3	5	4	4	3	5	5	5	5	5	6	5	6	5	7	6	4	4	5	6	3	5	4	5	5	3	4	4	735	1	1	1	0
10129	-0.0626472	0.888889	0.1	0.414286	0.6	.	0	55	0	0	0	0	6	2	1	3.5	5	5	5	6	6	7	3	4	2	2	4	5	6	5	6	5	5	5	6	7	6	6	6	6	6	6	6	2	212.5	1	0	1	0
10130	0.582729	1	0.3	0.5	0.3	.	0.4	37	0	34.8753	1	.	6.5	1.5	1	4.5	4	5	3	3	4	5	4	6	5	4	5	4	5	5	5	5	4	5	5	5	4	5	5	5	5	5	5	3	49.5	1	1	1	3
10131	1.03802	1	0.5	0.5	0.5	.	0.5	27	0	61.3895	1	1	7	2	5	3.5	4	6	2	4	5	4	2	5	6	6	6	6	6	7	7	6	3	4	6	6	5	3	3	5	5	6	4	2	67.5	1	0	0	0
10132	-0.0744531	0.777778	0.4	0.371429	0	.	0.3	38	0	25.8069	0	0	6.5	5	3	5	3	5	2	2	3	5	6	5	6	6	6	4	6	6	7	6	4	5	6	5	4	5	5	6	6	6	5	3	184.5	1	1	1	1
10133	.	.	1	0.5	1	.	0.44	57	0	37.4824	1	.	5	2	4	4	1	1	1	1	5	6	.	.	.	.	.	.	.	.	.	7	.	.	.	6	6	.	.	.	.	.	.	3	225	1	0	1	1
10135	.	0.444444	.	.	.	.	.	45	1	.	.	.	6	7	1	5	.	.	.	.	.	.	5	6	6	6	6	5	5	5	6	.	4	6	7	.	.	7	6	7	6	6	7	3	850	1	0	1	.
10136	1.03802	1	0.5	0.5	0.5	.	0.5	45	0	37.4824	1	1	7	1	1.5	4	2	6	1	3	4	4	4	7	5	4	6	5	6	6	7	7	5	5	5	7	4	5	6	6	5	5	5	4	0	0	1	1	1
10137	.	0.777778	.	0.357143	.	.	.	24	1	.	0	.	7	1	3	3	5	5	5	3	3	6	5	6	5	5	5	7	7	7	7	7	4	4	5	6	3	7	6	7	7	6	6	4	488.5	1	0	0	.
10138	-1.18282	0.222222	0	0	0.2	.	0.3	29	1	7.81529	1	0	6	7	1.5	5.5	5	6	6	6	5	5	5	5	5	5	6	5	5	5	5	5	5	5	6	6	5	6	6	7	7	7	7	3	450	1	1	0	0
10140	-0.719357	0.666667	0.3	0	0.5	.	0	45	0	37.4824	1	0	7	2	1	2.5	3	3	3	3	5	5	5	6	6	6	6	6	6	6	6	5	4	6	6	6	5	4	4	4	6	4	7	2	40	0	1	1	1
10143	.	0.666667	.	0.2	.	.	0.4	32	1	27.3133	0	0	6	3	1	3	4	4	4	4	5	4	2	7	5	6	4	6	6	7	7	6	3	5	6	7	6	5	3	5	5	5	3	2	400	0	0	0	0
10144	1.84601	1	1	0.857143	1	.	1	36	1	2.24087	1	1	3.5	2.5	2	2.5	2	5	2	2	5	4	4	4	4	3	2	5	4	5	4	4	2	4	5	5	4	5	4	5	6	6	4	4	300	0	1	0	0
10147	-0.0972554	0.555556	0.3	0.471429	0.2	.	0.26	24	0	32.7202	1	0	4.5	4.5	3	4.5	5	6	5	5	3	6	5	5	4	4	3	5	4	5	6	6	5	5	5	6	4	6	4	7	6	6	3	3	70	1	0	0	0
10152	0.068594	0.777778	0.2	0.5	0	.	0.4	31	0	37.4824	1	0	5.5	3	1.5	4	5	5	2	2	5	5	3	5	5	6	6	6	6	6	7	7	6	5	7	6	5	6	6	6	6	6	6	3	268.5	1	0	0	0
10155	0.656144	0.555556	0.7	0.5	0.3	.	0.5	38	0	28.8224	1	1	4.5	4.5	3	4.5	3	4	4	4	4	5	4	5	5	5	7	7	7	7	7	6	7	7	7	6	6	7	7	7	7	7	7	4	262.5	1	0	0	0
10159	1.00849	0.777778	0.8	0.5	0.5	.	0.44	59	1	33.0849	1	.	5.5	3	2.5	4.5	4	5	5	4	4	4	4	4	5	4	5	5	5	5	5	4	5	4	5	5	5	5	5	5	5	4	5	4	465	0	1	1	1
10161	1.02335	0.888889	0.6	0.5	0.5	.	0.56	55	1	37.4824	1	1	6.5	4	2	4.5	5	5	2	5	7	7	5	5	6	4	5	6	7	5	7	7	6	7	5	3	3	7	6	7	5	7	6	3	1000	1	1	1	0
10163	.	1	0	.	0	.	0.5	36	0	34.8753	.	0	6	3	1.5	4.5	.	.	.	.	.	.	5	4	5	4	3	7	7	5	7	.	5	6	7	.	.	7	2	7	7	7	3	3	225	0	1	0	0
10165	0.0271947	0.666667	0.2	0.414286	0.2	.	0.4	30	0	16.3759	1	1	5.5	5	2.5	4.5	2	2	2	2	3	6	2	2	2	2	2	7	4	6	4	6	6	6	7	6	2	6	3	3	4	4	3	3	12	0	1	1	2
10168	1.28215	1	0.6	0.5	0.7	.	0.5	49	0	34.8753	1	0	6	3	3	3	4	5	2	2	5	4	5	5	4	4	5	5	5	5	5	5	4	4	4	3	3	5	4	5	5	4	5	4	600	1	1	1	0
10170	-0.967245	0.888889	0.2	0.0428571	0	.	0	53	0	7.81529	0	0	7	5.5	2.5	4	2	5	3	4	2	6	5	5	6	6	6	5	6	5	6	6	6	7	6	6	5	5	4	5	5	5	5	4	7.5	0	1	1	2
10174	.	.	0.8	0.571429	0.6	.	0.46	42	0	55.3345	1	1	7	1	4	2	1	5	1	3	5	4	.	.	.	.	.	.	.	.	.	6	.	.	.	6	3	.	.	.	.	.	.	3	300	1	0	0	0
10183	0.629182	0.777778	0.6	0.5	0.2	.	0.46	31	0	37.4824	1	1	6.5	2	2.5	4.5	4	5	5	3	5	6	5	6	7	7	7	6	7	6	7	7	6	6	6	6	4	5	5	6	6	5	5	2	192.5	1	0	0	0
10184	.	1	.	.	.	.	.	46	1	.	.	.	6	5	2	5	.	.	.	.	.	.	4	5	4	5	6	5	5	5	5	.	5	5	6	.	.	4	4	5	5	5	5	2	225	1	0	0	.
10189	0.700153	0.888889	0.4	0.5	0.3	.	0.56	40	1	37.4824	1	1	7	2	2	3	2	3	1	2	2	3	4	6	2	3	6	6	7	6	7	6	5	3	3	2	1	6	3	6	7	4	4	2	222.5	1	0	0	0
10194	-0.0374514	0.888889	0.2	0.2	0.3	.	0.36	35	0	35.7617	0	0	5	4	1	3	5	6	4	5	6	6	6	6	6	6	6	6	5	5	6	6	6	7	6	6	3	5	4	5	5	5	5	3	227.5	1	0	0	0
10199	-0.41165	0.333333	0	0.514286	0	.	0.44	39	0	37.4824	1	0	7	4.5	1	5	5	5	4	4	5	5	5	5	5	4	5	5	5	5	5	7	4	5	5	5	5	4	4	4	6	5	4	3	62.5	1	1	1	1
10202	.	0.555556	.	.	.	.	.	29	1	.	.	.	7	4	3	4	.	.	.	.	.	.	4	5	3	2	3	7	6	4	4	.	4	5	5	.	.	5	5	6	7	6	4	2	400	1	0	0	.
10213	1.2397	1	0.3	0.5	1	.	0.46	24	0	37.4824	1	1	7	1	2.5	4	3	3	3	4	7	4	7	7	5	7	7	7	6	7	7	7	5	6	5	6	3	7	6	7	7	7	5	2	75	1	0	0	0
10215	.	.	.	.	.	.	.	23	0	.	.	.	.	.	.	.	.	.	.	.	.	.	.	.	.	.	.	.	.	.	.	.	.	.	.	.	.	.	.	.	.	.	.	3	75	1	0	1	.
10217	-1.18174	0.888889	0	0	0	.	0	33	1	7.81529	0	0	4.5	3	3	3.5	4	4	4	4	4	4	6	6	6	6	6	5	6	6	6	4	6	6	7	4	4	6	5	6	5	5	5	2	250	0	1	1	2
10219	.	.	.	.	.	.	.	52	0	.	.	.	.	.	.	.	.	.	.	.	.	.	.	.	.	.	.	.	.	.	.	.	.	.	.	.	.	.	.	.	.	.	.	2	600	0	0	1	.
10221	0.512679	0.666667	0.4	0.5	0.3	.	0.5	37	0	29.9987	1	.	6	2	2	5	4	4	2	2	4	5	4	5	6	6	7	6	6	6	7	7	6	6	6	6	5	5	5	6	7	6	5	2	292.5	1	0	0	0
10222	0.820352	0.777778	0.5	0.414286	0.6	.	0.5	56	1	7.81529	1	0	7	4.5	1.5	5	5	4	4	4	5	5	4	5	4	3	5	5	5	5	5	6	5	5	5	5	4	6	6	6	6	6	6	2	600	1	1	0	0
10223	-1.68404	0	0	0	0.3	.	0	28	1	2.50936	0	0	5.5	6.5	1	4.5	5	5	5	4	6	6	7	7	7	5	6	6	6	6	6	6	7	7	7	4	5	7	4	6	7	7	3	2	375	1	0	0	0
10225	-1.46177	0.222222	0	0.114286	0	.	0.1	39	0	18.1456	0	0	6.5	6.5	2.5	5	5	5	3	3	5	5	5	5	5	5	5	6	6	6	6	5	5	5	5	6	5	5	3	5	5	5	5	3	87.5	0	1	0	2
10227	.	0	0	.	0	.	0	35	0	7.81529	.	0	6	5	1.5	4.5	.	.	.	.	.	.	6	6	4	4	4	4	5	5	6	.	5	5	4	.	.	5	5	5	5	4	4	3	127.5	0	0	0	2
10228	-0.382559	0.666667	0	0.285714	0.1	.	0.4	37	0	18.1456	0	0	6	4.5	3	4.5	4	5	2	2	5	5	5	6	5	5	5	5	5	6	6	5	3	2	6	5	3	5	4	5	5	4	4	4	212.5	1	1	1	1
10230	.	0.555556	0	0.5	0	.	.	44	1	.	1	0	4.5	5.5	3	3.5	5	5	5	4	4	5	6	6	6	6	6	5	6	6	6	3	6	6	6	6	4	6	6	6	6	6	6	3	815	1	0	1	0
10231	0.964672	0.444444	1	0.5	0.5	.	0.5	56	1	37.4824	1	1	5.5	5.5	2	4	7	7	7	7	7	7	7	7	6	7	6	6	6	6	7	7	4	6	7	4	2	7	7	7	6	7	7	5	875	1	1	1	3
10232	0.418699	1	0.5	0.342857	0	.	1	44	0	26.8725	1	0	6.5	4	3	4.5	3	4	2	3	5	4	2	5	3	2	6	6	5	6	7	6	3	5	4	4	3	5	4	6	7	6	3	4	67.5	1	1	1	0
10235	0.339174	0.666667	0.3	0.342857	0.5	.	0.46	44	0	25.3693	1	1	6.5	6.5	1.5	4	4	6	4	4	5	5	5	6	5	5	4	7	6	6	7	6	3	3	5	7	2	5	5	5	6	6	5	3	325	1	0	0	0
10237	0.572459	0.666667	0.5	0.4	0.5	.	0.46	52	0	37.4824	0	0	6	2	1.5	3.5	5	5	4	4	5	5	5	6	5	6	6	5	5	5	6	5	4	6	5	5	5	5	5	5	6	3	4	4	2.5	1	1	1	2
10238	1.44028	1	0.8	0.528571	0.7	.	0.5	31	1	37.4824	1	1	6.5	3	3.5	3	4	5	4	3	5	6	5	6	6	6	6	6	6	6	6	5	6	6	5	6	4	6	6	6	6	6	6	2	232.5	0	0	0	0
10241	0.545857	1	0.5	0.457143	0.1	.	0.42	44	0	34.8753	0	0	6.5	1.5	1	4	4	5	3	4	4	5	4	5	6	5	5	7	6	7	6	6	4	5	6	5	4	5	5	5	5	5	5	2	212.5	1	0	1	2
10244	0.730391	0.666667	0.5	0.5	0.5	.	0.48	33	0	34.8753	1	1	6.5	3	2	4	5	5	5	5	3	4	3	6	6	3	6	6	7	7	7	7	4	5	5	7	4	4	4	4	5	4	3	3	137.5	0	1	1	0
10247	0.616265	1	0	0.5	0.5	.	0.48	42	0	34.8753	1	1	7	4	2.5	5	2	4	2	2	4	5	2	4	6	5	6	7	7	4	7	6	3	4	5	7	6	4	3	4	5	4	3	4	232.5	1	0	1	0
10249	.	.	0.3	0.5	0.3	.	0.36	37	0	34.3594	1	0	6	3	2	4	4	6	4	4	6	6	.	.	.	.	.	.	.	.	.	7	.	.	.	5	3	.	.	.	.	.	.	3	112.5	1	0	0	1
10252	-1.8379	0.111111	0	0	0	.	0	28	1	7.81529	0	0	4	5	2.5	4	6	6	6	6	6	6	6	6	5	3	6	3	6	5	6	6	4	3	5	3	2	6	7	6	7	6	5	4	537.5	1	1	0	0
10254	-1.19154	0	0	0.5	0.1	.	0	50	0	7.81529	1	0	4.5	6.5	2.5	4.5	4	5	1	2	7	5	5	5	6	4	7	4	5	5	7	7	4	7	7	7	4	4	4	7	7	6	7	4	82.5	1	1	1	3
10257	.	0	.	.	.	.	.	25	1	.	.	.	5	6	1	5	.	.	.	.	.	.	5	6	2	2	3	5	5	3	6	.	6	6	6	.	.	5	5	3	5	3	6	3	400	1	0	0	.
10260	-1.03096	0.666667	0	0.0714286	0.2	.	0.06	40	0	7.81529	0	0	6.5	6	3	5.5	4	5	2	4	4	4	2	5	5	5	6	6	7	7	7	6	4	5	6	6	4	5	3	5	5	5	5	3	75.5	1	1	1	0
10264	0.681659	0.666667	0.5	0.442857	0.5	.	0.5	36	0	34.8753	1	0	6.5	6	1	5.5	4	4	3	2	5	5	4	5	4	3	5	5	6	6	7	6	5	5	5	5	6	5	5	5	6	6	5	3	57.5	0	1	1	2
10267	1.69944	0.888889	1	0.5	1	.	0.46	47	1	37.4824	1	0	7	1.5	3	3.5	4	5	2	1	4	4	4	4	5	5	5	5	5	5	5	6	4	5	6	6	6	5	4	5	5	4	4	3	630	1	1	1	1
10271	-0.00700901	0.777778	0	0.5	0.1	.	0.4	51	1	30.0137	1	1	6	3	1.5	4	5	4	2	2	4	5	5	6	5	5	5	7	6	6	6	5	5	5	6	5	5	5	6	6	6	5	6	3	800	1	1	1	1
10275	-0.204985	0.444444	0.2	0.485714	0	.	0.42	37	0	39.0412	1	0	6	2.5	2.5	4.5	5	5	4	4	5	6	5	6	6	6	6	5	5	5	7	6	3	3	4	6	3	5	6	6	6	6	6	3	117.5	0	1	1	2
10277	-1.93164	0	0	0	0	.	0	23	1	7.81529	0	0	4	7	1.5	3.5	5	5	5	5	6	6	5	5	4	5	6	2	5	4	7	6	4	7	5	5	3	5	5	6	7	7	5	3	0	1	0	.	0
10278	0.721576	1	0.5	0.4	0.5	.	0.36	47	0	30.7128	0	0	7	1	1.5	2.5	5	5	4	4	3	5	5	7	4	5	4	6	6	5	6	6	3	4	3	4	3	6	4	5	5	4	4	3	237.5	0	1	1	3
10283	0.0563221	0.666667	0.5	0.414286	0.3	.	0.18	50	1	19.4931	0	0	7	3.5	2	4	2	5	3	3	6	6	3	5	7	4	6	6	6	6	7	6	4	5	5	6	4	5	5	6	5	6	5	4	800	1	1	1	3
10284	0.685282	0.888889	0.5	0.428571	0.3	.	0.5	46	0	45	.	.	7	2.5	1.5	5.5	5	5	3	3	4	5	5	5	5	5	5	5	5	5	5	5	5	5	5	5	5	5	5	5	5	5	5	3	42.5	1	1	1	2
10285	-1.0872	0.555556	0	0.285714	0	.	0	40	1	34.8753	.	0	4.5	4.5	4	4	4	5	5	5	5	4	5	5	5	5	4	5	5	5	5	6	4	5	5	5	4	5	6	5	6	5	5	3	625	1	0	0	0
10286	.	1	.	0.0714286	.	.	.	44	1	.	0	.	6	5	2	4	5	5	1	1	1	1	5	5	3	5	5	1	2	2	5	5	7	7	7	6	4	5	3	5	3	4	6	3	225	0	0	0	.
10287	.	.	0.7	0.5	0.8	.	0.42	48	1	37.4824	1	1	5	3	3	4	3	4	2	3	5	5	.	.	.	.	.	.	.	.	.	6	.	.	.	3	5	.	.	.	.	.	.	4	925	1	1	1	1
10288	.	0.111111	0	0	0.1	.	.	25	0	.	0	.	6	7	3	5	6	7	4	5	7	5	5	6	4	5	5	6	6	6	6	5	5	5	5	7	6	6	5	7	6	5	5	3	225	1	0	0	0
10290	0.0375101	0.888889	0.3	0.257143	0.3	.	0.3	52	1	28.7261	0	.	6.5	4	1	4	5	4	4	4	5	5	5	5	2	2	3	5	5	5	6	6	3	4	5	4	4	6	6	5	6	6	4	4	1100	1	1	.	3
10293	0.549163	0.888889	0.5	0.3	0.5	.	0.4	58	0	34.8753	1	0	7	2.5	1.5	4	2	3	2	3	5	5	3	4	5	5	5	4	4	4	5	4	4	4	6	6	5	4	3	4	4	4	4	4	2.5	1	1	1	3
10294	.	.	.	.	.	.	.	45	0	.	.	.	.	.	.	.	.	.	.	.	.	.	.	.	.	.	.	.	.	.	.	.	.	.	.	.	.	.	.	.	.	.	.	4	0	1	0	1	.
10295	-1.46495	0.111111	0.1	0	0.1	.	0.16	31	1	10.3852	0	0	7	7	1	4.5	6	6	5	5	5	6	7	7	5	3	6	7	7	6	7	7	4	5	5	3	2	5	6	6	7	6	6	4	700	1	1	1	1
10299	.	.	0.3	0.185714	0.1	.	0.18	27	0	7.81529	0	0	6	5	3	4	5	6	2	3	4	5	.	.	.	.	.	.	.	.	.	7	.	.	.	5	5	.	.	.	.	.	.	3	112.5	1	1	0	1
10300	1.6875	1	1	0.5	1	.	0.38	48	0	34.8753	1	0	6.5	3.5	3.5	4	3	6	1	2	1	2	4	5	5	5	5	5	5	5	5	6	5	5	5	4	4	5	5	6	6	6	5	3	1	1	1	1	2
10303	0.474393	1	0.5	0.0714286	0.5	.	0.5	59	1	37.4824	1	0	6.5	3	3	3	6	4	2	2	6	6	5	5	5	5	6	7	7	7	7	6	5	5	6	5	3	6	6	6	6	6	6	4	900	1	1	1	2
10304	.	.	.	.	.	.	.	45	1	.	.	.	.	.	.	.	.	.	.	.	.	.	.	.	.	.	.	.	.	.	.	.	.	.	.	.	.	.	.	.	.	.	.	3	1200	0	0	1	.
10305	1.2027	1	0.7	0.5	0.7	.	0.38	57	0	37.4824	1	1	5.5	4	3.5	4	3	4	3	2	2	4	4	5	4	4	4	4	5	5	5	5	4	5	5	5	4	6	4	6	5	6	4	3	2	1	1	.	3
10308	0.707296	0.777778	0.5	0.471429	0.5	.	0.42	54	0	33.8221	0	1	6	5	3	5.5	5	7	5	2	3	5	6	6	7	7	7	5	5	5	6	7	6	7	6	6	5	5	3	5	3	3	5	4	75	1	1	1	2
10309	-1.13148	0.444444	0.1	0.1	0.1	.	0.1	28	0	27.6359	1	0	5.5	5.5	3	5	4	6	5	4	3	5	4	6	6	4	6	5	5	5	6	7	6	6	5	5	4	5	5	5	6	5	5	2	75	1	0	0	0
10312	-0.994068	1	0	0.0714286	0	.	0	43	0	7.81529	0	0	5.5	4.5	2	4.5	4	5	4	4	4	5	5	5	5	4	5	4	4	5	5	6	4	5	4	6	4	4	4	5	5	5	4	2	37.5	0	0	0	0
10315	.	0.888889	.	.	.	.	.	56	0	.	.	.	6	5	2	3	.	.	.	.	.	.	5	6	5	5	5	5	5	6	6	.	4	6	6	.	.	4	4	5	4	5	4	3	400	0	0	1	.
10317	.	.	.	.	.	.	.	52	0	.	.	.	.	.	.	.	.	.	.	.	.	.	.	.	.	.	.	.	.	.	.	.	.	.	.	.	.	.	.	.	.	.	.	2	225	1	0	0	.
10318	0.833024	0.888889	1	0.428571	0	.	0.5	47	1	-7.81529	0	1	4.5	5	3	4	5	5	4	4	5	5	6	6	5	5	6	5	7	6	7	5	5	5	5	5	5	5	5	6	6	4	5	2	540	0	0	0	3
10322	-1.74416	0.222222	0	0	0	.	0	30	0	18.1456	1	0	6.5	6.5	3.5	4.5	6	7	3	1	6	7	5	7	7	5	7	6	5	5	6	7	5	5	6	6	5	5	2	6	6	2	5	3	57.5	1	1	1	0
10326	0.375497	0.333333	1	0.457143	0	.	0.48	33	0	18.1456	1	0	6	3	2.5	4	4	4	3	3	4	4	5	6	5	6	5	6	7	6	7	4	6	6	5	4	3	6	5	6	6	5	5	4	123.5	1	1	0	1
10328	.	.	0.2	0.5	0.5	.	0.36	42	0	37.0136	1	0	5	2	2	4	2	5	1	2	4	4	.	.	.	.	.	.	.	.	.	6	.	.	.	6	4	.	.	.	.	.	.	3	43.5	1	1	1	1
10329	-0.0970911	0.777778	0	0.328571	0.2	.	0.44	50	0	0.958836	0	0	5.5	5.5	3.5	4.5	4	4	2	3	4	5	4	4	3	3	4	5	5	6	7	6	4	4	4	6	4	6	5	6	6	4	4	4	112.5	0	1	0	0
10331	1.01521	1	0.5	0.357143	0.7	.	0.5	42	0	34.8753	1	0	5.5	2	1	4	2	4	2	2	3	4	2	5	5	3	3	6	6	6	5	6	3	5	6	6	5	3	3	5	4	5	3	3	87.5	0	1	1	2
10333	.	.	.	.	.	.	.	53	1	.	.	.	.	.	.	.	.	.	.	.	.	.	.	.	.	.	.	.	.	.	.	.	.	.	.	.	.	.	.	.	.	.	.	4	850	1	0	0	.
10337	-0.200947	0	0	0.5	0.5	.	0.5	50	1	45	1	0	4	4	2	4	4	4	4	3	4	5	5	6	5	5	5	5	7	7	6	6	6	7	6	5	4	6	5	7	5	5	6	2	260	1	1	1	1
10342	-0.286504	0.888889	0.4	0.214286	0.2	.	0.1	35	0	23.8387	1	0	5.5	1.5	1.5	4	2	5	3	3	5	4	4	6	5	5	5	7	7	7	7	5	5	5	5	5	3	6	6	6	6	6	6	2	262.5	1	0	0	2
10343	0.789095	1	0.5	0.471429	0.5	.	0.34	25	1	34.8753	1	0	6.5	5	1.5	5	6	7	2	4	6	5	7	7	3	4	5	5	6	5	7	6	3	6	5	7	3	6	6	6	6	5	7	3	237.5	0	0	0	0
10344	-1.01668	0.888889	0	0	0.2	.	0	51	1	7.81529	1	0	7	2	3	4.5	6	6	6	6	6	7	6	6	6	6	6	6	6	6	6	7	2	2	6	2	2	6	6	6	6	6	6	1	197.5	1	0	0	0
10346	.	0.666667	.	0.128571	.	.	0.32	29	1	7.81529	0	0	6	3	2	4	6	5	2	2	1	7	5	6	6	5	6	7	7	5	7	7	3	6	5	7	6	5	5	7	7	4	6	3	350	1	0	0	0
10350	0.721373	1	0.3	0.5	0.5	.	0.38	48	0	16.1677	1	0	6	4	2	3.5	4	5	2	2	3	4	4	5	5	5	5	7	7	7	7	6	5	5	6	5	5	6	5	6	6	6	6	4	450	1	0	1	1
10356	.	.	0.2	0.457143	0.1	.	0.32	50	0	27.0041	1	0	5	2	2	4	5	5	2	3	5	5	.	.	.	.	.	.	.	.	.	5	.	.	.	7	4	.	.	.	.	.	.	3	15	1	1	1	3
10361	0.896156	0.666667	0.7	0.485714	0.5	.	0.6	51	0	34.8753	1	1	6	3.5	1.5	4	7	7	7	1	3	4	4	4	4	4	4	7	7	7	7	7	5	6	6	4	4	7	7	7	7	7	7	3	202.5	0	1	0	3
10375	1.43336	1	1	0.5	0.5	.	0.5	39	0	37.4824	1	1	6.5	2	3	3	4	5	3	3	3	4	5	6	6	6	6	3	3	4	6	5	5	6	6	5	5	4	4	5	7	4	7	2	97.5	0	1	0	1
10377	-0.747105	0.777778	0	0	0	.	0.4	24	1	-7.81529	1	0	6	7	1.5	4	6	6	3	3	4	5	5	5	5	5	6	4	6	4	6	4	5	5	3	5	3	5	3	5	3	5	3	4	420	0	0	0	0
10378	-0.660529	0.222222	0.3	0.214286	0.3	.	0.24	37	0	15.7512	0	0	6	6	1.5	4	4	5	5	4	4	5	4	5	4	5	5	5	6	6	7	6	6	6	5	3	5	5	4	6	5	7	4	4	0	1	1	1	2
10381	-0.741702	0.777778	0.3	0.1	0.2	.	0	36	0	7.81529	0	0	5	6	3.5	4.5	5	4	6	5	4	7	2	5	5	5	5	5	6	6	6	6	7	7	7	7	6	7	3	7	5	7	4	3	162.5	0	0	0	0
10382	-0.135416	0.777778	0	0.171429	0.5	.	0.38	33	1	13.0982	.	0	4.5	4	4.5	4	6	5	4	4	5	6	4	6	5	4	5	6	2	5	6	6	4	4	6	6	3	5	4	6	6	6	6	2	475	0	1	0	2
10385	.	.	.	.	.	.	.	37	0	.	.	.	.	.	.	.	.	.	.	.	.	.	.	.	.	.	.	.	.	.	.	.	.	.	.	.	.	.	.	.	.	.	.	3	0	1	0	1	.
10386	-0.820661	0.777778	0.1	0.285714	0	.	0	29	0	7.81529	.	0	6.5	5.5	3.5	4.5	4	5	4	4	4	4	4	4	3	4	3	3	4	4	5	4	3	4	3	3	3	5	6	5	5	7	5	1	202.5	1	0	0	0
10388	0.448093	0.777778	0.3	0.5	0.3	.	0.44	24	0	37.4824	1	1	6	3.5	2.5	3.5	1	5	1	2	5	5	4	4	3	5	3	6	7	6	7	5	4	5	2	6	3	5	5	7	7	6	3	3	187.5	1	0	0	0
10391	1.14313	1	0.8	0.5	0.5	.	0.4	30	0	34.8753	1	0	7	1	2	2	3	4	2	2	5	5	5	5	5	5	5	6	6	6	7	6	4	3	5	5	5	5	4	5	5	4	4	3	201.5	1	1	1	2
10393	0.2521	0.777778	0.6	0.185714	0.5	.	0.3	50	1	32.0054	1	1	6.5	4	1.5	5.5	1	1	1	1	1	1	4	4	4	6	7	6	6	5	6	7	3	6	7	4	6	7	5	6	7	7	6	3	775	1	1	1	2
10394	1.59842	1	1	1	0.7	.	0.9	48	1	61.3895	1	1	6	2.5	5.5	4	5	5	4	4	4	4	5	6	6	6	6	6	5	5	6	6	5	5	6	5	5	6	6	6	6	6	6	4	550	1	1	1	0
10395	0.572104	0.888889	0.3	0.4	0.4	.	0.5	38	0	30.2735	1	1	7	3	1	2.5	3	5	2	5	5	5	5	6	6	6	5	6	7	6	6	6	4	5	6	5	3	5	4	6	5	6	3	4	20	1	1	1	2
10398	0.0979331	1	0	0.5	0	.	0.4	46	0	34.8753	1	1	6.5	2	3	5	2	5	4	4	6	5	3	5	5	4	5	5	7	6	6	5	3	4	5	5	5	6	4	7	7	7	6	4	0	1	1	1	2
10399	0.489678	0.666667	0.5	0.357143	0.5	.	0.44	50	0	35.2529	.	1	5.5	3	3	5	3	3	3	3	4	4	2	4	4	5	6	6	6	6	7	5	5	4	5	5	5	6	4	6	5	6	5	3	75	1	1	1	1
10401	.	.	.	.	.	.	.	46	0	.	.	.	.	.	.	.	.	.	.	.	.	.	.	.	.	.	.	.	.	.	.	.	.	.	.	.	.	.	.	.	.	.	.	2	400	1	0	1	.
10404	1.03802	1	0.5	0.5	0.5	.	0.5	29	1	34.8753	1	1	6.5	2	2	4.5	4	5	4	4	5	5	5	5	5	5	6	6	6	6	7	6	4	5	4	5	4	6	5	6	5	5	5	2	340	1	0	0	0
10408	.	0.666667	0.3	0.5	0.3	.	.	48	0	.	1	0	6	2.5	2	4	2	5	1	4	5	5	5	6	6	5	7	5	5	6	6	6	5	6	6	7	5	5	4	5	5	5	4	4	400	1	1	0	0
10409	0.143356	1	0.5	0.314286	0	.	0.32	52	1	28.6105	1	1	6.5	4	2.5	5.5	4	4	1	1	4	5	1	3	3	5	5	5	5	6	5	4	2	2	7	3	2	5	3	6	3	5	4	3	612	0	1	1	2
10410	-1.2377	0.666667	0	0.1	0	.	0	35	0	7.81529	0	0	7	5.5	1	4	6	7	5	5	6	6	6	6	6	4	5	6	7	7	7	7	7	7	7	7	7	5	6	5	5	6	5	1	237.5	0	0	0	0
10412	1.79318	1	1	0.5	1	.	0.46	52	1	37.4824	1	1	6.5	1.5	4	2	5	5	3	4	4	4	3	5	3	3	4	6	6	6	6	6	3	3	4	2	5	4	5	5	6	5	5	3	600	1	1	1	2
10413	.	0.333333	.	0.114286	.	.	0.4	28	0	19.7811	0	0	6	5	1	5	6	6	5	5	5	7	5	6	5	5	6	3	5	6	6	2	5	7	4	6	6	4	4	5	5	3	6	3	400	1	0	0	0
10418	0.944283	0.888889	0.5	0.5	0.5	.	0.5	47	0	37.4824	0	0	6.5	4	1	4	5	5	1	1	5	4	2	7	5	5	6	6	6	7	6	7	4	4	6	6	5	5	5	5	7	5	7	3	67.5	0	1	1	1
10422	0.363134	1	1	0	0	.	1	28	0	-16.2602	0	0	6.5	4	4	4.5	4	5	1	3	5	5	5	5	5	5	5	6	6	6	6	7	4	5	6	6	5	5	5	7	7	6	5	3	380	1	1	0	0
10423	0.0979331	1	0	0.571429	0	.	0.4	51	1	24.689	1	0	6.5	3	3.5	4.5	4	5	1	1	5	6	5	4	5	4	6	6	5	5	7	7	4	5	3	7	2	3	4	3	7	6	4	4	320	1	1	1	3
10424	-0.376403	0	0.3	0.642857	0	.	0.5	53	1	23.7237	1	0	7	4	3.5	4	6	7	2	4	5	5	4	5	5	5	4	6	6	6	7	7	4	3	6	4	1	5	7	7	7	5	7	4	1100	1	1	0	2
10429	.	1	.	0.5	.	.	.	57	1	.	1	.	7	1	1	1	4	4	4	4	4	4	4	5	5	5	5	6	6	6	6	5	5	5	5	4	4	5	5	5	5	5	5	3	400	0	0	1	.
10432	1.84601	1	1	0.5	1	.	0.5	43	0	24.2277	1	.	5.5	4.5	2.5	4	6	6	4	4	6	6	6	6	6	6	6	6	6	6	6	7	6	6	6	1	7	6	6	6	6	6	6	3	72.5	1	1	.	2
10433	0.898234	1	0.4	0.471429	0.6	.	0.42	51	0	34.8753	1	0	6	2	2.5	4.5	4	4	2	2	5	5	5	5	5	4	5	6	6	5	7	6	5	6	6	6	3	5	5	6	5	5	6	3	80	0	1	0	2
10434	0.865027	0.888889	0.5	0.5	0.5	.	0.44	48	0	18.9433	0	0	7	2	3	4.5	6	6	1	1	5	5	6	6	5	5	6	6	7	5	7	6	5	5	6	7	3	6	6	7	7	7	6	4	550	1	1	1	2
10436	1.03802	1	0.5	0.5	0.5	.	0.5	56	0	37.4824	0	1	6	3	2.5	4	2	2	1	1	2	3	4	4	3	4	4	5	5	5	6	6	4	4	4	6	3	5	4	6	6	5	4	4	77.5	0	1	1	2
10437	0.196411	0.666667	0	0.5	0.3	.	0.5	46	0	34.8753	1	0	4.5	3.5	3.5	4.5	4	4	4	3	3	3	4	5	4	3	4	5	7	6	7	3	5	5	5	6	5	6	5	6	7	6	5	3	62.5	1	1	0	0
10440	.	.	0.5	0.5	0.5	.	0.4	58	0	30.8438	1	0	7	3	3	4	4	4	4	4	4	4	.	.	.	.	.	.	.	.	.	6	.	.	.	4	4	.	.	.	.	.	.	3	202.5	0	1	1	2
10441	.	.	.	.	.	.	.	43	0	.	.	.	.	.	.	.	.	.	.	.	.	.	.	.	.	.	.	.	.	.	.	.	.	.	.	.	.	.	.	.	.	.	.	3	0	0	0	1	.
10445	-1.17256	0.333333	0.5	0	0.1	.	0	34	0	-7.81529	1	0	6.5	5	1.5	4.5	5	6	4	4	5	5	4	5	6	4	6	5	4	4	5	5	4	4	5	3	4	5	5	6	5	6	5	3	410	1	1	1	1
10446	0.560178	0.888889	0.4	0.471429	0.4	.	0.36	52	0	38.4373	1	0	6	4	3	5	3	5	2	2	5	5	5	5	5	6	6	5	5	4	5	6	5	6	4	6	5	6	6	6	6	6	6	4	800	1	1	1	1
10447	1.44028	1	0.8	0.5	0.7	.	0.7	39	1	35.5104	1	1	6	2.5	4	4	5	5	1	1	1	5	1	6	6	5	5	7	7	6	7	7	6	6	4	4	3	7	4	7	7	7	4	3	350	1	1	0	0
10449	0.0979331	1	0	0.514286	0	.	0.4	49	1	11.4588	0	0	5	4	3	4	5	5	1	3	5	5	6	7	7	7	7	7	7	7	7	6	7	7	6	5	5	6	7	6	7	6	7	3	172.5	1	1	0	3
10451	-0.572859	0.222222	0.5	0	0.3	.	0.4	54	1	7.81529	1	0	6.5	7	1.5	4	6	6	2	2	5	5	4	4	5	4	6	6	5	6	6	6	3	4	6	4	4	5	4	5	6	3	4	4	1100	1	1	1	4
10452	.	1	.	.	.	.	.	48	1	.	.	.	6	5	2	5	.	.	.	.	.	.	5	7	6	6	7	5	6	6	7	.	5	5	6	.	.	5	5	6	6	5	6	4	850	1	0	1	.
10456	0.1471	0.777778	0.2	0.371429	0.3	.	0.4	45	1	19.2786	.	0	5.5	3.5	2	4.5	5	5	4	4	6	6	5	5	4	5	6	5	6	5	7	6	5	6	6	6	5	5	6	6	6	6	6	3	450	1	1	1	4
10458	-0.918337	1	0	0.0285714	0	.	0.1	42	1	7.81529	0	0	6.5	4	1	5	6	6	5	6	7	7	7	7	7	7	7	6	6	6	6	7	7	7	7	7	5	7	7	7	7	7	7	2	450	1	1	1	0
10460	.	.	0.5	0.428571	0.3	.	0.42	45	1	37.4824	0	0	5	3	3	4	5	4	3	3	4	4	.	.	.	.	.	.	.	.	.	5	.	.	.	5	5	.	.	.	.	.	.	3	400	1	1	1	0
10463	.	.	.	.	.	.	.	39	0	.	.	.	.	.	.	.	.	.	.	.	.	.	.	.	.	.	.	.	.	.	.	.	.	.	.	.	.	.	.	.	.	.	.	3	400	1	0	0	.
10464	-0.189508	0.333333	0.5	0.428571	0	.	0.38	55	1	24.7751	0	0	5.5	4.5	2	4	5	5	2	3	7	5	5	6	5	4	6	5	7	6	7	7	5	7	6	7	4	6	6	6	5	6	6	3	375	1	1	1	2
10466	.	.	0.5	0.5	0.5	.	0.44	41	0	34.8753	1	1	7	3	3	5	4	5	1	1	5	5	.	.	.	.	.	.	.	.	.	7	.	.	.	5	3	.	.	.	.	.	.	4	38	1	1	1	2
10468	.	.	0	0.4	0	.	0	57	0	37.4824	0	0	7	2	2	4	3	4	2	3	4	4	3	4	4	5	4	6	6	6	6	7	4	4	4	2	3	6	5	5	6	5	5	4	.	1	1	1	2
10470	.	.	.	0.5	.	.	0.42	34	0	34.8753	0	.	.	.	.	.	4	5	2	4	5	6	.	.	.	.	.	.	.	.	.	6	.	.	.	7	5	.	.	.	.	.	.	2	11.5	1	0	0	.
10472	0.388547	0.666667	0.4	0.342857	0.4	.	0.5	34	0	20.2249	0	.	5	3	3	3.5	4	5	4	4	4	4	4	6	4	5	4	5	5	6	5	6	4	4	6	5	4	5	5	6	5	5	4	3	400	1	0	0	0
10473	0.011964	0.555556	0.2	0.285714	0.5	.	0.4	50	0	17.188	0	0	6	5.5	2	4.5	3	5	2	3	5	5	5	5	4	5	5	5	5	6	6	6	5	5	5	6	5	6	6	6	5	5	5	2	232.5	0	0	0	2
10475	.	0.333333	0	.	0	.	0	19	1	15.6949	.	.	4.5	7	2.5	1.5	.	.	.	.	.	.	4	6	4	6	4	6	1	7	1	.	4	4	4	.	.	6	6	7	6	6	5	1	225	0	0	0	0
10476	0.230027	1	0	0.5	0	.	0.5	29	0	25.8069	1	.	5.5	4	4	5	4	4	4	4	4	4	6	7	6	7	6	6	6	7	7	5	6	6	7	6	4	6	5	7	7	7	6	1	187.5	0	0	0	0
10477	-0.569242	0.888889	0.1	0.342857	0.1	.	0	56	0	7.81529	1	0	6.5	2	1	4	5	5	4	2	5	5	5	4	6	5	6	6	6	6	6	5	6	7	6	6	4	6	5	6	6	6	5	3	350	1	1	1	2
10478	.	.	0	0.5	0	.	0.5	42	1	32.1581	1	0	4	5	1	4	6	5	3	2	3	6	.	.	.	.	.	.	.	.	.	7	.	.	.	6	6	.	.	.	.	.	.	2	237.5	1	1	1	0
10480	0.657582	1	0.5	0.371429	0.5	.	0.34	52	0	20.0043	0	.	6.5	1	1	3.5	1	5	1	1	2	6	5	5	3	3	2	4	6	6	7	5	6	6	6	7	6	5	5	6	5	5	4	4	57.5	1	1	1	2
10481	-0.198171	1	0.1	0.114286	0	.	0.5	35	0	34.3594	1	0	5.5	4	2.5	4	2	6	2	5	5	5	3	5	5	4	5	5	5	5	6	6	4	5	5	6	4	5	5	5	5	5	5	3	295	0	1	0	0
10483	.	.	1	0.5	0.5	.	0.48	47	0	34.8753	1	0	6	3	3	4	2	5	3	3	6	4	.	.	.	.	.	.	.	.	.	5	.	.	.	5	4	.	.	.	.	.	.	3	590	1	0	1	0
10486	-1.21912	0.777778	0	0.0428571	0	.	0	53	0	7.81529	1	0	6.5	2.5	3	5	5	5	3	4	5	5	4	5	6	4	4	7	6	6	6	6	5	5	6	5	4	5	4	6	6	5	5	3	42.5	1	0	0	0
10488	-0.147115	0.555556	0.5	0.285714	0.5	.	0.1	23	0	7.81529	1	0	6.5	6	1.5	5	7	5	2	1	5	7	5	6	6	6	6	6	6	6	7	7	4	5	5	3	7	5	3	6	6	6	7	1	37.5	1	0	0	0
10491	1.03802	1	0.5	0.5	0.5	.	0.5	35	1	37.4824	1	1	7	3	1.5	6	5	5	3	3	3	5	5	6	5	5	5	6	7	7	7	7	5	5	5	3	3	5	5	7	6	6	6	3	350	0	0	0	0
10492	-1.16215	0.444444	0	0.3	0	.	0	43	0	-7.81529	0	0	4	2	1	5	5	5	2	2	6	6	5	6	6	5	6	6	6	6	6	6	5	5	5	6	6	6	6	6	7	6	6	3	350	0	1	1	1
10494	0.377293	0.444444	0.4	0.371429	0.6	.	0.48	55	0	33.8221	1	0	5.5	1.5	3.5	4.5	1	1	1	1	5	4	4	6	6	4	5	6	7	7	7	7	6	6	4	7	6	6	4	6	6	6	4	3	320	0	1	1	0
10496	-0.529452	0.444444	0.1	0.5	0	.	0.22	47	0	7.81529	1	0	5	5.5	3.5	4	5	5	4	4	3	5	5	6	5	6	5	5	5	4	5	6	4	6	5	6	4	5	4	5	5	5	5	3	72.5	1	1	1	2
10497	-0.0930658	0.777778	0	0.457143	0	.	0.44	34	1	34.8753	1	0	6	6	1.5	4.5	4	6	4	4	2	5	3	6	3	5	6	5	6	5	7	6	2	5	5	5	3	5	6	5	5	6	7	3	390	1	1	1	1
10498	-1.65043	0.333333	0	0	0	.	0	24	0	7.81529	0	0	5.5	5.5	3.5	5	5	6	5	5	5	6	6	6	6	6	6	7	7	6	7	6	5	6	6	7	6	5	5	5	6	5	7	3	350	1	0	0	0
10499	-1.06763	0.444444	0	0.271429	0	.	0.1	59	1	16.2602	0	0	7	3.5	4	3.5	5	5	2	3	4	6	3	5	4	4	4	5	5	6	6	6	5	5	4	6	3	6	6	5	6	4	5	3	840	0	1	0	3
10501	-0.203248	1	0	0.371429	0	.	0.3	51	1	14.6209	1	0	6	4	4	4.5	6	6	5	5	1	5	5	5	5	4	5	5	6	6	6	7	4	5	5	2	2	6	5	6	7	5	5	3	202.5	1	0	1	0
10503	1.10222	1	0.7	0.428571	0.5	.	0.5	58	0	45	1	1	6.5	1.5	3	4	2	3	2	2	2	4	5	5	5	5	6	5	5	6	6	6	5	5	5	5	6	5	5	5	6	5	5	4	0.5	1	1	0	1
10504	-0.195037	1	0	0.257143	0	.	0.42	36	1	34.8753	1	1	7	4	1.5	3.5	5	5	2	2	3	4	3	5	6	6	6	5	6	6	7	7	3	3	4	6	6	6	6	5	4	2	6	2	337.5	1	1	0	1
10506	-0.672334	0.666667	0	0.228571	0	.	0.3	50	0	5.8218	0	0	6	6.5	1	4.5	6	6	2	2	5	6	3	2	2	5	2	6	4	3	6	6	6	6	6	7	4	5	5	5	5	6	4	2	77.5	0	1	1	3
10507	-1.78154	0.111111	0	0.0428571	0	.	0	23	1	10.3852	1	.	6.5	7	1.5	5	6	6	3	3	5	5	6	6	5	5	5	5	5	5	6	6	4	4	4	6	5	6	6	6	6	6	6	4	.	1	0	.	0
10509	.	1	.	0.5	.	.	0.46	50	0	37.4824	1	1	7	1	3	3	4	4	1	1	4	4	4	6	6	6	6	6	6	6	7	6	4	5	6	6	4	6	5	6	6	6	6	3	600	0	0	0	2
10515	0.774399	1	0.2	0.5	0.5	.	0.48	41	0	37.4824	1	1	6	2	1.5	5.5	4	5	4	4	5	5	4	4	4	4	4	5	5	5	5	6	5	5	5	7	5	4	4	5	5	5	4	2	232.5	0	0	0	0
10516	0.0650826	0.777778	0.5	0.357143	0	.	0.36	53	1	-2.02136	1	0	6	4	1	3	5	6	4	5	6	6	5	5	6	3	4	5	4	6	6	6	4	5	3	6	5	5	6	6	7	3	2	2	600	1	1	1	0
10518	0.861112	1	0.6	0.385714	0.5	.	0.42	51	0	34.8753	1	0	6.5	4	3	3	4	5	3	3	5	5	5	6	5	5	5	5	5	6	6	6	5	5	5	4	3	6	5	6	6	6	5	3	87.5	0	1	1	1
10521	-1.01702	0	0	0	0.5	.	0.38	35	1	26.8725	1	1	5	7	1	4.5	5	5	2	2	5	5	4	6	4	5	6	6	6	6	6	7	6	6	6	7	5	6	6	6	6	5	6	3	600	1	1	1	1
10525	-0.466638	1	0.5	0.0714286	0	.	0.1	49	1	-7.81529	1	0	6	5.5	2	4.5	5	5	4	4	5	5	4	4	5	5	5	5	5	5	5	5	4	5	5	4	4	5	5	5	5	5	5	3	675	0	1	1	2
10526	.	0.444444	0	0	0	.	.	39	1	.	0	0	5	5.5	1	4	4	4	4	4	5	5	7	7	7	5	6	3	3	3	5	3	7	7	6	7	5	4	4	5	4	4	6	1	225	1	0	0	0
10529	1.03802	1	0.5	0.5	0.5	.	0.5	58	1	34.8753	1	1	5.5	2.5	2.5	4	4	5	2	2	4	4	4	4	4	3	4	6	6	6	7	6	4	4	5	6	5	6	5	5	6	5	5	3	775	0	1	0	2
10530	-1.65043	0.333333	0	0	0	.	0	40	0	7.81529	0	0	5.5	7	1.5	4	5	5	2	3	4	4	3	6	6	6	7	7	6	6	6	7	5	7	7	5	3	7	7	7	7	7	7	4	400	1	1	1	1
10533	.	.	0.1	0.5	0	.	0.1	25	0	7.81529	1	0	7	3	3	5	5	5	3	3	3	5	.	.	.	.	.	.	.	.	.	7	.	.	.	7	4	.	.	.	.	.	.	1	312.5	0	0	0	0
10535	.	0.666667	0	0.328571	0.2	.	.	26	1	.	0	.	5	6	3	4	5	5	3	3	3	5	6	7	5	6	6	7	6	6	7	5	5	6	5	3	5	7	7	7	7	7	7	2	400	1	1	0	0
10536	-1.46295	0.555556	0	0	0	.	0	32	1	7.81529	1	.	6	5.5	1.5	4	5	6	4	4	5	3	5	5	5	5	5	6	6	6	6	6	6	7	6	6	6	5	5	4	6	2	6	3	400	1	0	0	0
10538	.	.	.	.	.	.	.	46	1	.	.	.	.	.	.	.	.	.	.	.	.	.	.	.	.	.	.	.	.	.	.	.	.	.	.	.	.	.	.	.	.	.	.	4	850	1	0	1	.
10541	.	.	0.2	0.185714	0.3	.	0.4	32	0	7.81529	1	0	5	5	2	4	3	5	2	2	5	5	.	.	.	.	.	.	.	.	.	6	.	.	.	5	6	.	.	.	.	.	.	4	218	0	1	0	1
10542	-0.453354	0.666667	0	0.214286	0	.	0.48	23	0	7.81529	0	0	6.5	4.5	1	6.5	7	7	6	7	7	7	7	7	7	7	7	2	6	2	7	7	5	7	7	7	2	7	6	7	2	7	7	2	282.5	1	0	0	0
10543	.	.	0.1	.	0.2	.	0.5	55	0	34.8753	.	0	6	3	3	6	.	.	.	.	.	.	.	.	.	.	.	.	.	.	.	.	.	.	.	.	.	.	.	.	.	.	.	4	97.5	1	1	1	1
10544	-0.852817	0.555556	0.1	0.1	0.1	.	0.24	56	1	28.7261	1	0	5.5	6	2.5	4	5	5	1	1	5	5	6	7	6	5	7	7	7	7	7	7	4	4	5	5	5	5	5	5	6	5	5	4	1150	1	1	0	2
10545	0.406791	0.888889	0.3	0.357143	0.3	.	0.48	50	0	37.4824	.	0	5	2.5	3	4	4	5	2	2	2	5	4	5	5	4	5	5	5	5	5	6	5	5	4	4	5	6	5	6	6	6	5	3	67.5	0	1	1	3
10546	0.917004	0.777778	0.4	0.357143	1	.	0.44	47	0	8.76318	0	0	6.5	5	1.5	4	5	5	4	4	5	6	4	5	3	4	4	5	6	6	6	6	4	5	5	5	5	5	4	5	4	3	3	3	775	1	1	0	1.5
10547	1.18148	0.888889	0.8	0.5	0.5	.	0.5	57	0	37.4824	1	0	7	2	2	3.5	5	5	3	3	6	6	4	5	6	5	6	6	6	6	6	7	5	5	6	5	7	6	5	5	5	5	4	4	37.5	1	1	1	1
10553	0.685294	0.777778	0.6	0.5	0.3	.	0.44	46	1	20.2249	1	0	6	1	1	4	5	5	1	2	5	3	4	5	6	6	6	7	7	7	7	7	5	6	6	5	1	7	5	7	7	7	7	2	450	0	0	1	0
10555	-1.18683	0.444444	0	0	0	.	0.28	47	1	-7.81529	0	0	4.5	6.5	1.5	4	6	6	4	2	6	4	5	6	5	4	5	6	6	5	7	6	3	5	7	4	6	6	7	6	6	5	7	3	675	1	1	1	0
10557	0.955488	1	0.5	0.5	0.4	.	0.5	41	1	37.4824	1	0	5.5	4.5	4.5	5	4	5	1	2	5	5	5	6	5	4	5	6	6	6	7	6	4	4	6	6	6	6	6	6	6	5	6	3	450	1	0	0	0
10559	0.680096	0.888889	0.5	0.5	0.5	.	0.3	36	0	22.9821	.	0	7	4	1	6	3	4	1	2	4	5	4	6	5	5	5	6	6	5	5	6	4	4	6	6	4	4	4	4	5	4	6	3	20	1	1	1	2
10563	.	.	0.1	0.328571	0.2	.	0.1	46	0	19.1684	1	1	5	4	3	5	5	5	5	4	5	5	.	.	.	.	.	.	.	.	.	7	.	.	.	5	3	.	.	.	.	.	.	3	97.5	0	1	1	3
10565	.	0	.	.	.	.	0.5	44	0	33.0849	.	.	4	5	2	4	.	.	.	.	.	.	4	4	4	4	4	4	4	4	4	.	4	4	4	.	.	4	4	4	4	4	4	2	400	0	0	0	0
10567	-0.363936	0.444444	0.3	0.442857	0.1	.	0.22	48	0	33.8221	1	1	6.5	4	2	4.5	3	5	3	2	3	4	5	5	4	5	5	6	6	5	5	5	4	4	6	6	3	6	4	6	6	6	6	3	600	1	0	0	0
10569	1.12055	1	0.5	0.5	0.6	.	0.5	48	0	34.8753	0	.	5.5	3	1.5	4	2	5	1	3	6	7	3	4	6	6	7	6	6	6	7	7	6	6	7	4	6	6	4	6	6	5	4	4	0	0	1	1	1
10573	-0.473161	0.666667	0.1	0.257143	0.1	.	0.3	39	0	15.4993	.	0	6.5	3.5	3.5	5.5	2	3	1	4	4	4	5	7	6	5	6	5	6	6	5	6	4	5	7	6	4	5	5	5	4	5	5	3	52.5	1	1	0	0
10576	1.18841	0.888889	0.6	0.571429	0.7	.	0.5	21	0	57.7352	0	1	6	4	5	4	3	5	3	5	6	6	3	4	5	5	4	5	5	5	6	4	6	6	5	5	4	5	4	6	6	4	5	1	10	1	0	.	0
10577	0.432879	0.888889	0.3	0.5	0.2	.	0.42	51	0	34.8753	.	0	6.5	1	2	2	5	5	4	4	5	5	4	5	5	5	5	6	6	6	6	6	4	6	5	4	2	6	4	6	6	5	5	3	430	1	1	0	0
10579	.	0.444444	.	0	.	.	0	40	1	7.81529	0	0	6	7	1	4	2	2	2	2	2	3	6	5	2	2	6	6	7	6	7	5	7	7	5	4	5	6	5	6	7	6	6	3	350	1	0	0	0
10582	1.71392	1	1	0.5	1	.	0.4	38	1	45	1	1	7	3.5	1.5	4.5	6	5	3	3	3	6	3	5	6	6	6	6	6	5	7	7	3	6	7	7	6	5	2	5	5	3	4	2	274.5	1	0	0	0
10585	-0.745698	0	0	0.5	0	.	0.4	51	0	7.81529	0	0	5	4	3	4.5	4	3	3	3	5	5	5	6	5	5	6	6	6	6	6	6	5	5	5	5	4	6	6	6	6	7	5	3	350	1	0	1	0
10586	-0.0444914	0.666667	0.1	0.357143	0.3	.	0.4	37	0	37.4824	1	0	6	2	2.5	5.5	2	3	2	2	5	4	3	5	5	3	5	5	5	5	6	5	5	5	5	6	5	5	3	5	4	5	5	2	600	0	1	1	0
10591	0.285569	0.777778	0.6	0.271429	0.5	.	0.24	50	0	27.3133	1	0	5.5	4.5	2.5	4.5	5	5	2	4	5	6	5	6	7	6	6	6	6	6	7	5	4	5	6	6	4	6	6	6	6	6	7	4	77.5	1	1	1	3
10593	.	0.666667	0	.	0.2	.	0.36	49	0	7.81529	.	0	5.5	6.5	1.5	4.5	.	.	.	.	.	.	5	5	6	6	6	6	5	4	7	.	4	7	7	.	.	6	5	5	6	4	7	4	0	0	1	1	1
10594	-0.294474	0.333333	0.3	0.285714	0.1	.	0.5	55	0	4.87927	0	1	7	4	1.5	4.5	4	5	1	1	5	5	4	7	6	7	6	6	7	5	6	7	5	6	6	7	5	6	3	6	6	5	5	4	500	0	0	0	0
10597	.	0.888889	.	0.5	.	.	0.32	37	1	34.8753	1	.	6	2	1	4	4	4	1	1	6	6	3	5	6	5	6	6	6	6	5	7	3	5	5	5	6	5	5	6	6	5	4	2	765	1	0	0	1
10599	-1.74416	0.222222	0	0	0	.	0	35	1	7.81529	0	0	6	5	2.5	5	5	5	3	4	5	4	5	7	4	5	6	4	6	5	7	6	4	5	6	3	5	5	5	4	5	5	4	3	450	0	1	1	3
10602	0.917864	0.888889	0.5	0.5	0.5	.	0.48	45	0	37.4824	1	1	6	2	3	4.5	5	5	4	3	5	5	4	6	4	4	4	5	6	6	6	6	3	3	5	6	5	3	2	5	3	3	2	2	1	0	1	1	0
10603	-1.13555	0.666667	0	0.0571429	0	.	0.12	39	0	7.81529	.	0	5	5	1	4	5	6	4	5	5	6	5	6	6	5	7	5	5	5	6	6	5	5	6	5	5	6	6	6	7	7	4	3	60	1	1	1	2
10604	.	.	.	.	.	.	.	24	0	.	.	.	.	.	.	.	.	.	.	.	.	.	.	.	.	.	.	.	.	.	.	.	.	.	.	.	.	.	.	.	.	.	.	2	225	1	0	0	.
10605	-0.472475	0.444444	0.3	0.114286	0.3	.	0.34	32	0	7.81529	1	0	7	4.5	1	3.5	5	7	4	4	5	6	6	7	6	6	6	5	6	5	7	5	5	7	7	5	4	5	4	5	5	5	6	4	450	1	0	0	0
10609	.	.	0.1	0	0.1	.	0.14	34	0	7.81529	0	0	7	3	1	4	1	7	1	1	7	6	.	.	.	.	.	.	.	.	.	7	.	.	.	7	7	.	.	.	.	.	.	3	38	1	1	0	2
10610	0.424217	1	0.3	0.5	0.3	.	0.28	53	1	30.4291	1	0	6.5	4	1.5	3.5	4	4	3	2	4	5	6	7	6	6	6	7	7	7	7	7	5	6	6	6	4	6	6	6	6	6	6	4	825	1	1	1	2
10613	.	.	.	0.5	.	.	0.5	43	0	34.8753	1	.	.	.	.	.	4	5	1	1	5	3	.	.	.	.	.	.	.	.	.	7	.	.	.	2	5	.	.	.	.	.	.	2	375	1	0	1	0
10617	0.54976	1	0.3	0.5	0.1	.	0.5	52	0	28.4777	0	.	6.5	1.5	2	4.5	4	5	2	2	5	6	4	6	6	5	6	5	6	5	6	6	5	5	5	6	5	5	4	5	6	6	5	3	107.5	1	1	0	1
10619	.	.	0	0.114286	0.5	.	.	48	1	.	0	0	6	4	3	6	5	6	1	1	1	6	7	7	7	7	7	5	5	5	7	6	7	7	7	6	5	7	7	7	7	7	7	1	212.5	1	1	0	3
10620	0.52042	0.777778	0.5	0.5	0.1	.	0.62	34	1	37.4824	1	1	7	4	3	3	5	5	1	1	2	5	2	7	6	4	6	6	7	6	6	7	3	2	5	5	3	6	5	6	6	7	5	4	650	1	1	1	0
10622	.	.	0	0.428571	0	.	0	30	0	7.81529	0	0	6	5	3	4	3	5	2	4	5	5	.	.	.	.	.	.	.	.	.	7	.	.	.	5	5	.	.	.	.	.	.	3	225	1	1	0	1
10623	-0.524177	0.888889	0	0.614286	0	.	0	46	1	7.81529	0	0	7	4.5	1	5.5	5	4	2	2	6	6	4	4	4	3	5	6	6	6	7	6	2	5	7	5	5	6	5	7	7	7	7	2	550	1	1	0	2
10624	.	1	.	.	.	.	.	55	1	.	.	.	5	2	2	4	.	.	.	.	.	.	3	3	3	5	5	5	5	5	6	.	5	6	5	.	.	6	5	6	5	5	5	2	75	1	0	0	.
10626	-0.0891977	0.666667	0.1	0.428571	0.1	.	0.42	42	0	28.1416	1	0	6	4.5	1	4.5	4	5	2	4	5	6	6	7	6	6	6	6	6	6	7	6	4	7	5	6	4	6	6	7	7	6	7	3	57.5	1	1	1	1
10627	1.71392	1	1	0.5	1	.	0.4	37	1	34.8753	1	1	6	2	3	3.5	5	5	5	3	6	4	5	5	6	5	5	6	7	5	6	6	5	5	6	2	3	5	5	5	6	5	5	4	875	1	1	0	2
10628	.	.	.	.	.	.	.	22	1	.	.	.	.	.	.	.	.	.	.	.	.	.	.	.	.	.	.	.	.	.	.	.	.	.	.	.	.	.	.	.	.	.	.	4	75	1	0	0	.
10629	-1.12478	0.555556	0	0.257143	0	.	0	39	1	7.81529	0	0	6	6.5	2.5	4	5	5	4	5	4	6	6	5	5	5	6	2	4	5	6	4	4	5	4	5	4	3	4	3	4	1	6	2	280.5	1	0	0	0
10630	-0.428204	0.666667	0.1	0.228571	0.2	.	0.3	32	0	17.8105	1	.	7	3	2.5	5.5	4	6	4	3	4	5	4	5	4	2	5	6	6	7	7	7	2	5	5	5	4	6	2	4	3	4	5	3	5	1	0	1	0
10631	0.0770505	0.444444	0.3	0.371429	0.3	.	0.5	53	0	32.5629	1	0	5	4	3.5	4	3	3	2	2	3	5	4	4	4	4	4	5	5	4	6	6	3	5	5	5	4	5	4	5	5	5	5	4	32.5	1	1	1	2
10633	0.625363	1	0.5	0.5	0	.	0.5	25	0	45	1	.	6.5	2	2	4.5	4	4	4	4	5	5	5	5	5	5	5	5	6	5	5	7	5	5	4	7	4	5	4	5	5	6	5	3	237.5	1	0	0	0
10634	.	.	0	0	0	.	.	29	0	.	0	0	5	5	2	5	5	6	3	3	5	5	.	.	.	.	.	.	.	.	.	6	.	.	.	5	5	.	.	.	.	.	.	3	205	1	1	1	2
10635	1.76676	1	1	0.5	1	.	0.44	58	1	37.4824	1	0	6.5	4	2	2.5	5	5	5	3	5	5	5	5	5	5	5	7	7	7	7	7	4	5	7	6	5	6	6	6	6	6	6	3	340	1	1	1	0
10639	-0.637639	0.555556	0	0	1	.	0	39	1	7.81529	1	.	4	3.5	3.5	3.5	5	5	5	5	5	5	3	4	4	4	4	2	2	2	5	6	2	2	2	6	3	5	4	5	5	5	4	2	0	0	0	0	1
10641	-0.899728	0.777778	0	0.285714	0	.	0	38	0	21.7139	1	0	6	5	2	3.5	2	1	1	1	4	7	5	6	3	5	4	7	7	7	5	7	6	7	3	6	4	7	7	7	7	7	7	2	37.5	1	0	0	0
10644	0.519688	1	0.5	0.5	0	.	0.42	35	1	37.4824	1	1	6	5	2.5	4	2	5	1	1	2	5	5	6	5	5	5	7	7	7	7	7	3	5	5	6	5	6	7	7	6	6	6	3	550	1	0	0	0
10649	-0.623224	0.777778	0	0.114286	0	.	0.38	47	0	22.567	1	1	6	5	1.5	5	4	5	2	1	3	5	4	5	6	6	7	6	6	6	7	7	4	5	6	7	6	5	6	5	6	5	5	3	85.5	0	1	1	2
10651	-0.826136	0.444444	0.2	0.214286	0	.	0.22	41	1	22.4536	0	0	6	4	2.5	4	3	3	2	1	3	5	4	6	5	2	5	5	5	6	7	7	5	5	5	5	6	6	5	6	7	6	5	3	287.5	0	0	0	0
10654	-0.0600526	0.555556	0.1	0.371429	0.5	.	0.32	36	0	37.9809	1	1	5	3.5	3.5	4	3	5	3	4	5	5	5	6	4	4	5	7	6	5	6	6	4	5	4	5	4	5	4	5	4	4	4	2	52.5	0	0	1	0
10658	.	.	.	0.5	.	.	0.76	56	0	45	1	.	.	.	.	.	3	3	2	2	3	3	.	.	.	.	.	.	.	.	.	6	.	.	.	5	5	.	.	.	.	.	.	4	455	1	0	1	3
10659	1.09448	0.888889	0.6	0.428571	0.7	.	0.5	57	0	34.8753	0	.	5.5	3	2.5	4	1	1	1	1	4	4	2	4	5	4	4	4	5	5	5	5	5	5	6	6	5	4	4	4	4	4	5	3	102.5	1	1	1	3
10660	.	.	0.3	0.271429	0.3	.	0.4	51	1	-1.18363	0	.	4	3	3	5	3	4	2	3	4	4	.	.	.	.	.	.	.	.	.	6	.	.	.	6	4	.	.	.	.	.	.	3	825	1	1	1	1
10661	.	.	.	.	.	.	.	55	0	.	.	.	.	.	.	.	.	.	.	.	.	.	.	.	.	.	.	.	.	.	.	.	.	.	.	.	.	.	.	.	.	.	.	2	225	0	0	0	.
10662	-1.93164	0	0	0	0	.	0	22	0	-7.81529	0	0	7	7	4	7	5	5	5	5	5	5	7	7	7	7	7	5	5	5	5	5	7	7	7	6	6	7	4	6	4	4	4	3	77.5	1	0	0	1.5
10663	-1.0503	0.555556	0	0	0.5	.	0	24	1	7.81529	0	0	5.5	7	2.5	4.5	5	5	5	5	4	3	6	7	7	6	7	2	2	5	6	7	6	6	3	5	6	5	3	5	3	5	3	2	132.5	0	0	0	0
10664	-0.541201	0.555556	0	0.5	0	.	0.2	51	1	-3.41998	0	0	5	5	3.5	4.5	3	5	3	2	5	4	5	5	5	5	5	6	6	6	6	6	3	3	5	5	3	6	6	6	5	6	6	3	570	1	0	0	1
10666	.	.	.	.	.	.	.	36	1	.	.	.	.	.	.	.	.	.	.	.	.	.	.	.	.	.	.	.	.	.	.	.	.	.	.	.	.	.	.	.	.	.	.	4	600	1	0	0	.
10667	-0.0940029	0.888889	0.3	0.157143	0.3	.	0.3	52	0	31.4977	0	0	5.5	6	1.5	4	5	6	4	5	5	5	5	6	5	4	4	5	6	7	7	7	5	5	4	4	3	6	6	6	6	6	6	2	247.5	0	0	0	2
10668	1.84601	1	1	0.5	1	.	0.5	32	1	34.8753	1	0	7	5.5	1	1.5	2	2	1	2	3	4	4	5	5	4	5	6	6	6	5	7	6	6	5	6	6	2	2	2	4	2	4	3	575	1	0	0	0
10670	.	.	.	.	.	.	.	24	0	.	.	.	.	.	.	.	.	.	.	.	.	.	.	.	.	.	.	.	.	.	.	.	.	.	.	.	.	.	.	.	.	.	.	2	225	1	0	0	.
10673	1.84601	1	1	0.5	1	.	0.5	33	0	34.3594	1	0	7	3	3	3.5	4	5	3	3	5	5	5	5	6	5	5	5	6	6	6	6	5	5	5	4	4	4	5	6	7	7	4	4	120	1	1	0	0
10675	0.463203	1	0.3	0.371429	0.2	.	0.5	49	0	21.8916	1	0	5.5	2.5	2.5	4	5	5	2	2	5	5	5	5	5	6	6	5	5	5	6	6	6	6	6	5	5	5	5	5	5	5	5	3	275	0	1	1	2
10678	-0.0529479	1	0	0.485714	0	.	0.3	46	0	37.0136	0	0	5.5	2.5	3	4.5	2	3	2	2	5	4	4	5	5	5	4	6	7	7	7	7	6	6	6	7	4	6	7	6	7	7	7	4	600	0	0	1	0
10680	.	.	1	0.328571	0.2	.	0.4	42	0	7.81529	1	0	7	3	1	4	4	5	4	4	4	4	.	.	.	.	.	.	.	.	.	6	.	.	.	5	3	.	.	.	.	.	.	3	42.5	1	1	1	2
10682	0.232767	0.888889	0.3	0.342857	0.4	.	0.3	37	0	21.6719	1	1	7	1	1.5	6.5	2	5	3	5	5	6	3	4	2	4	2	6	7	6	6	6	5	7	7	6	3	5	4	7	7	5	5	3	162.5	1	0	0	0
10684	.	0.777778	0.5	0.5	0.5	.	.	55	0	.	1	.	5.5	2.5	3	4	2	4	2	2	5	5	2	6	6	6	6	6	6	6	7	7	5	6	5	7	5	6	6	6	6	5	6	3	75	0	0	1	2
10687	0.856523	0.888889	0.3	0.3	1	.	0.44	47	0	16.1384	1	0	7	3	1	4	3	5	2	2	5	5	5	6	4	4	5	5	4	5	6	6	5	5	5	6	3	4	5	5	7	7	5	4	37.5	0	1	1	2
10688	.	.	.	.	.	.	.	38	0	.	.	.	.	.	.	.	.	.	.	.	.	.	.	.	.	.	.	.	.	.	.	.	.	.	.	.	.	.	.	.	.	.	.	3	75	1	0	0	.
10690	0.216104	0.666667	0.4	0.4	0.1	.	0.5	47	0	34.8753	0	0	6	2	2	5	5	5	5	4	5	5	5	6	5	6	5	6	5	5	5	5	6	6	5	6	5	5	4	5	5	4	5	1	112.5	0	0	0	2
10695	.	0.333333	0	0	0	.	.	24	0	.	1	.	5	5	4	4	4	4	1	1	4	4	5	7	7	7	7	7	7	7	7	7	3	3	7	6	1	7	5	7	7	7	7	3	0	1	1	1	1
10696	0.622657	0.666667	1	0.471429	0	.	0.44	44	0	37.4824	1	1	5.5	4	2.5	4.5	4	4	2	2	5	5	6	7	6	5	7	6	4	5	6	6	5	6	4	6	5	6	6	6	6	6	6	3	0	0	1	1	2
10698	.	0.222222	0.2	.	0.3	.	.	46	0	.	.	0	6	5.5	3	5.5	.	.	.	.	.	.	2	4	3	4	4	7	6	7	6	.	3	4	4	.	.	5	3	6	6	6	4	3	75	0	1	1	1
10700	.	0.888889	0.5	0.5	0.1	.	.	37	1	.	1	.	5	4	4	4.5	5	5	5	5	5	5	6	5	6	5	6	5	5	5	7	6	4	5	5	6	5	5	5	6	5	6	6	4	425	1	1	1	1
10701	-1.5379	0.444444	0	0.0142857	0	.	0	54	0	7.81529	1	0	5	4	2	4	2	2	2	2	4	4	7	7	7	7	7	3	3	4	7	6	7	7	7	6	6	7	7	7	7	7	5	3	52.5	1	1	1	1.5
10702	.	1	.	.	.	.	.	22	0	.	.	.	6	6	1	3	.	.	.	.	.	.	5	5	5	5	5	5	5	5	5	.	5	5	5	.	.	5	5	4	5	5	5	2	225	0	0	0	.
10703	.	0.888889	.	.	.	.	.	47	0	.	.	.	7	3	1	4	.	.	.	.	.	.	4	5	5	4	5	6	6	5	6	.	5	5	5	.	.	5	4	5	5	5	5	4	75	1	0	0	.
10705	-1.00399	0.222222	0	0.314286	0.3	.	0.06	27	1	18.1456	1	0	6	3	1	3	5	5	3	5	6	7	5	7	5	5	7	7	7	7	7	7	4	5	6	7	7	7	5	7	5	7	6	2	392.5	0	1	0	1
10706	0.411172	0.666667	0.5	0.485714	0.2	.	0.44	35	0	37.4824	.	.	6	3.5	1	5.5	4	4	3	4	4	5	4	5	5	5	7	5	6	6	7	6	5	5	6	6	2	6	5	7	7	5	5	4	400	0	0	0	0
10708	0.853278	1	0.4	0.5	0.5	.	0.42	48	0	37.4824	1	.	6	2	3	4.5	3	3	2	2	2	3	5	6	5	5	5	5	5	5	6	5	5	7	5	6	3	4	5	5	5	5	5	3	97.5	0	1	0	2
10709	0.850546	0.777778	0.5	0.5	0.5	.	0.5	56	0	34.8753	1	1	6	2	1.5	4	3	4	3	2	5	5	2	4	5	4	5	6	6	6	6	7	4	5	5	7	4	6	3	6	5	5	4	3	57.5	0	1	1	2
10710	-1.05437	0	0.1	0.242857	0.1	.	0.3	41	0	21.4948	0	0	6	5.5	2	3.5	5	7	5	6	7	4	6	6	7	4	7	5	5	4	6	5	5	5	5	6	4	5	6	4	3	4	6	3	97.5	1	1	0	1
10711	0.196223	0.777778	0.3	0.328571	0.3	.	0.42	25	0	18.9565	1	0	6	5	1	4.5	6	6	5	5	5	5	6	6	5	5	6	7	6	5	7	4	6	7	7	3	2	6	6	7	7	6	6	3	360	1	0	0	0
10712	-1.74416	0.222222	0	0	0	.	0	39	1	7.81529	0	0	6.5	7	2.5	5.5	3	7	4	3	6	7	6	6	6	6	7	6	7	6	7	7	4	7	6	7	5	6	5	6	6	6	5	3	400	0	1	1	2
10715	1.79318	1	1	0.5	1	.	0.46	41	1	40.0729	1	1	7	4.5	2	4	3	3	2	2	3	6	3	5	5	3	6	6	6	4	5	7	3	6	6	6	4	5	5	6	4	6	6	3	650	1	0	0	0
10716	.	1	1	0.5	1	.	.	42	1	.	1	1	7	3.5	4.5	4	3	5	2	3	4	5	4	7	6	6	6	6	7	6	7	6	2	4	5	5	3	5	6	7	6	5	5	4	1025	1	0	0	0
10718	-0.498396	0.333333	0.1	0.371429	0.1	.	0.38	40	0	29.8355	0	0	6	4.5	1	5	4	4	2	3	4	5	5	5	5	5	5	5	5	5	6	6	5	6	6	6	3	5	4	5	5	5	5	4	0.5	0	1	1	2
10719	-1.19877	0.555556	0	0	0	.	0.2	29	0	19.4659	1	0	6	6	3	5	4	5	4	4	4	4	4	5	5	5	5	5	5	5	6	5	4	5	5	5	5	5	5	5	5	5	5	3	0	1	1	0	1
10721	-1.01608	0.555556	0	0.214286	0.2	.	0	27	0	24.5151	.	.	6.5	6.5	2.5	5	5	5	3	3	6	6	5	7	6	6	6	5	5	6	7	7	5	6	6	6	3	6	6	6	6	5	6	3	101.5	1	1	0	0
10722	-0.179531	0	1	0.128571	0.8	.	0.1	48	1	5.8218	0	0	7	6.5	2.5	4	5	5	4	5	6	7	5	5	5	6	5	7	7	7	7	7	5	5	6	7	5	6	5	5	7	5	5	2	550	1	0	1	0
10723	.	.	0.7	0.5	0.5	.	0.42	46	0	37.0136	1	0	7	2	2	4	5	5	2	2	4	5	.	.	.	.	.	.	.	.	.	6	.	.	.	3	3	.	.	.	.	.	.	4	38.5	1	1	1	3
10724	0.703961	0.888889	0.6	0.257143	0.5	.	0.5	55	0	37.4824	0	0	6.5	2.5	3	3.5	1	1	1	1	3	6	1	7	6	2	6	6	5	5	7	6	7	7	6	7	3	6	5	6	6	5	6	3	15	1	1	1	2
10731	-0.61519	0.555556	0	0.242857	0	.	0.4	45	1	34.8753	1	1	5	4.5	3	4.5	5	7	3	3	6	5	4	5	5	5	5	5	5	4	6	6	4	6	4	4	6	4	1	5	2	1	6	3	550	0	0	0	1.5
10733	-1.65043	0.333333	0	0	0	.	0	21	0	7.81529	0	0	6	6.5	1	5.5	5	6	3	2	5	4	7	7	7	6	7	6	6	3	7	7	5	6	5	6	7	3	5	5	5	3	5	4	190	1	0	1	0
10734	.	1	0.5	.	0.5	.	0.5	42	0	34.8753	.	0	6.5	1.5	3	3	.	.	.	.	.	.	5	7	6	6	5	5	6	6	7	.	3	3	6	.	.	5	4	6	5	5	6	4	77.5	1	1	1	2
10735	0.28712	0.666667	0.5	0.142857	0.5	.	0.54	40	1	37.4824	1	1	6	5	2.5	4	5	5	5	4	5	5	5	6	6	6	6	6	6	6	6	5	4	6	6	6	5	6	4	6	5	5	6	3	875	1	1	1	1
10738	-0.211927	1	0.2	0.0714286	0.5	.	0.16	26	0	7.81529	1	1	6	4.5	5.5	4.5	1	3	1	2	5	5	3	5	4	5	5	6	6	7	7	6	5	5	6	5	2	6	6	6	6	5	7	3	60	1	0	.	0
10739	0.365715	0.666667	0.5	0.428571	0.3	.	0.4	38	1	21.7054	1	.	5	6.5	1	4	2	2	1	4	5	6	5	5	5	5	6	7	6	6	6	6	4	5	7	6	5	6	5	5	5	5	5	2	350	0	1	0	2
10744	0.0979331	1	0	0.5	0	.	0.4	37	1	38.1183	1	1	6	1.5	2.5	4.5	4	5	3	3	3	5	4	5	4	4	5	5	5	5	6	5	3	3	6	5	5	5	4	5	5	5	5	3	112.5	1	1	1	0.5
10746	-0.447665	0.777778	0	0.428571	0	.	0.2	35	1	37.4824	1	0	6	3	2.5	4	4	4	3	3	5	5	3	5	4	4	5	6	6	7	7	7	3	4	5	4	4	5	4	5	6	5	4	3	410	1	1	1	1.5
10752	-0.653346	0.555556	0	0.314286	0	.	0.3	36	1	-2.17474	.	0	5	5.5	2	4	5	5	3	3	5	5	5	6	5	6	5	5	6	5	6	6	5	5	6	3	3	6	6	6	5	5	6	4	700	1	1	1	1
10754	-1.93164	0	0	0	0	.	0	24	0	7.81529	0	0	4.5	5.5	3	3.5	5	5	4	5	4	5	3	7	6	5	5	5	5	6	5	6	5	6	5	7	6	5	4	5	5	4	4	4	42.5	1	0	0	0
10755	-0.875418	0.222222	0	0.271429	0.3	.	0.2	24	0	7.81529	.	0	6.5	7	1.5	5	7	7	7	7	5	2	7	7	7	7	7	5	4	3	6	6	7	7	6	7	2	7	2	7	7	7	4	4	322.5	1	0	0	0
10757	-0.899326	0.555556	0	0.428571	0	.	0	51	0	16.2602	1	1	5	5.5	4	4	5	5	5	5	5	5	4	5	3	3	5	6	6	6	5	6	3	5	4	3	3	4	3	4	5	3	3	3	400	1	1	1	1
10758	0.255501	0.666667	0.2	0.314286	0.7	.	0.36	27	1	30.1879	1	1	7	5	3	4	1	3	2	2	6	6	5	7	5	4	7	6	6	6	6	6	5	5	2	2	1	6	5	7	7	7	6	3	232.5	0	0	1	0
10762	0.966549	0.888889	0.7	0.414286	0.6	.	0.42	42	0	34.8753	0	1	7	1	2	5	4	6	2	3	5	5	4	5	3	4	4	6	7	7	7	7	3	4	5	6	3	6	5	5	7	7	6	4	62.5	0	1	1	2
10764	-0.343599	0.222222	0	0.5	0.1	.	0.5	48	0	38.8534	0	0	4.5	4	3	4	2	3	1	1	4	5	1	4	5	4	6	6	6	6	6	6	6	6	7	5	6	3	1	4	4	4	6	3	2	1	1	1	1
10765	0.794183	0.777778	0.5	0.457143	0.5	.	0.5	35	0	34.8753	1	0	7	2.5	1	4.5	2	5	1	4	4	5	6	7	4	5	5	5	5	3	6	5	6	5	4	7	3	5	6	6	4	4	6	3	55.5	1	1	1	2
10766	-0.428878	0.777778	0	0.442857	0	.	0.2	32	0	11.6803	1	0	5.5	3.5	2.5	3.5	6	7	5	3	3	3	5	6	6	5	5	3	5	5	6	6	4	4	6	6	5	3	3	4	2	2	5	3	37.5	1	1	1	2
10767	.	.	.	.	.	.	.	52	0	.	.	.	.	.	.	.	.	.	.	.	.	.	.	.	.	.	.	.	.	.	.	.	.	.	.	.	.	.	.	.	.	.	.	3	75	1	0	1	.
10769	0.376279	0.777778	0.4	0.485714	0.3	.	0.34	44	1	37.4824	1	0	5.5	4	2	3.5	2	2	1	1	5	5	5	5	5	4	5	5	5	5	7	7	5	5	7	6	3	6	6	6	6	6	6	3	550	0	1	1	1
10778	-0.711651	0.666667	0	0.585714	0	.	0	36	1	7.81529	1	0	6.5	5	1	3	6	7	2	4	3	6	3	5	3	4	4	6	7	7	6	5	3	5	5	5	3	7	5	6	5	6	4	4	650	1	0	0	0
10780	-1.65043	0.333333	0	0	0	.	0	24	1	-16.2602	.	0	6.5	5	5	7	1	2	1	1	1	1	1	7	7	4	7	4	7	6	7	7	4	5	7	6	2	7	6	5	7	7	6	4	37.5	1	0	0	0
10781	-0.858638	1	0.1	0.114286	0	.	0	57	0	-16.2602	0	0	4.5	3.5	2.5	4	5	5	2	4	4	5	4	5	5	5	5	6	6	5	5	5	5	5	5	6	5	5	5	5	5	5	5	4	37.5	1	1	1	2
10787	0.651232	0.888889	0.5	0.442857	0.3	.	0.46	42	0	37.4824	0	1	6	3	1.5	5	5	5	2	2	6	6	3	5	5	3	5	3	5	5	7	6	5	5	6	6	5	5	2	5	3	2	3	3	360	1	0	0	1
10789	-0.946543	0.222222	0	0.342857	0.1	.	0.2	20	0	4.87927	0	0	6.5	5.5	2.5	6	5	6	2	4	5	6	6	5	6	6	5	5	5	6	7	5	6	6	7	5	6	5	4	4	4	5	6	1	46.5	1	0	0	0
10791	0.0701849	0.555556	0.8	0.242857	0	.	0.44	42	0	7.81529	.	0	5.5	2	2	4.5	5	5	4	4	5	5	5	6	5	5	5	5	6	5	6	6	4	5	5	5	4	5	2	5	3	3	5	4	37.5	1	1	1	1
10792	.	0.888889	.	.	.	.	.	25	0	.	.	.	6	2	2	4	.	.	.	.	.	.	5	6	6	6	7	5	6	6	6	.	6	4	6	.	.	5	5	6	6	5	6	2	225	0	0	0	.
10794	.	.	0.5	0.5	0.5	.	0.5	28	1	37.4824	1	1	7	1	1	7	4	4	1	4	5	5	.	.	.	.	.	.	.	.	.	7	.	.	.	4	1	.	.	.	.	.	.	1	0	0	0	0	0
10801	1.14678	1	0.6	0.5	0.6	.	0.46	38	1	37.4824	1	1	6.5	1.5	1	3	5	5	3	3	5	4	5	5	5	4	6	6	5	5	6	5	3	3	6	5	3	5	5	5	5	5	5	3	750	1	1	0	2
10802	-0.466206	0.555556	0.3	0.228571	0.3	.	0.16	37	1	0.45653	0	0	4.5	7	2	4	4	6	1	1	5	7	2	5	4	5	4	7	6	5	6	7	5	7	7	7	2	4	5	5	5	7	6	3	390	0	0	.	0
10803	1.84601	1	1	0.5	1	.	0.5	49	1	40.0729	0	0	6	2.5	1.5	4	5	5	1	2	5	5	6	6	5	4	5	6	6	6	6	6	5	6	6	6	3	6	4	6	6	4	5	3	425	1	1	1	2
10808	1.68095	1	1	0.5	0.8	.	0.5	46	1	34.8753	0	0	7	4.5	1.5	2.5	3	5	2	2	2	2	5	6	6	7	6	6	5	6	6	6	1	2	7	5	5	5	4	6	7	5	6	4	1100	1	1	1	2
10810	0.456007	0.777778	0.5	0.2	0.5	.	0.5	54	0	30.4291	.	0	7	2	2	4.5	3	5	3	2	3	5	4	5	3	5	5	6	5	6	7	6	6	6	5	4	5	6	3	7	7	4	6	2	197.5	1	1	1	1
10811	-1.46295	0.555556	0	0	0	.	0	43	0	28.6105	1	0	5	2.5	3	4.5	4	5	3	2	3	5	5	6	6	5	6	4	5	5	6	6	6	7	6	5	4	5	4	5	5	5	5	4	67.5	1	1	1	1
10812	.	.	0.2	0.357143	0.4	.	0.4	44	0	0	1	0	6	3	2	4	3	3	2	2	6	5	.	.	.	.	.	.	.	.	.	6	.	.	.	6	4	.	.	.	.	.	.	3	62.5	0	1	1	2
10813	1.28359	0.333333	1	0.5	1	.	0.6	51	1	37.4824	1	0	7	1	4	2.5	6	5	4	4	3	5	3	5	5	5	7	7	7	7	7	6	3	5	4	3	3	5	3	7	5	5	3	3	292.5	1	1	1	2
10814	1.84601	1	1	0.5	1	.	0.5	48	0	37.4824	1	1	6	1	3	4.5	4	4	3	3	5	5	4	5	5	4	4	7	7	6	5	6	4	5	6	3	3	5	5	6	5	5	6	3	410	1	0	1	2
10816	.	0.222222	.	0.228571	.	.	0	22	0	7.81529	.	0	5	1	4	4	4	5	4	4	3	4	4	5	5	4	5	4	4	3	5	5	6	6	7	4	5	4	4	5	4	4	4	2	87.5	0	0	0	0
10819	-1.40283	0.333333	0	0	0.3	.	0	36	1	7.81529	1	.	6	4.5	1.5	4.5	5	6	2	2	4	6	5	6	6	5	6	2	6	5	6	4	6	6	2	7	4	2	2	2	4	2	2	4	400	1	0	0	0
10821	-1.8379	0.111111	0	0	0	.	0	49	0	7.81529	0	0	6	6	1	4.5	2	5	4	4	7	5	5	5	6	5	6	4	6	6	6	7	7	7	7	7	7	5	4	5	6	5	6	3	74	0	1	0	1
10824	0.0456884	0.888889	0.1	0.471429	0	.	0.4	39	1	34.8753	1	0	6.5	4.5	2	5	6	7	4	6	6	6	7	6	6	6	6	4	6	6	7	3	5	6	5	5	3	5	6	7	7	6	6	3	540	1	0	0	1
10827	-0.498987	0.555556	0.2	0.228571	0.1	.	0.32	49	1	23.7237	0	0	6	3.5	2.5	3.5	4	5	2	3	4	6	5	5	5	5	6	5	5	5	6	5	5	5	4	5	3	4	5	5	5	5	4	5	10	1	1	0	0
10829	-1.46275	0.444444	0	0.0714286	0	.	0	23	1	11.3542	1	1	7	6.5	1.5	3.5	5	5	5	5	5	5	6	7	6	6	6	5	6	5	6	5	4	5	3	3	5	5	5	6	7	6	6	3	312.5	1	0	0	0
10832	0.54183	0.888889	0.3	0.5	0.3	.	0.44	34	1	34.8753	1	0	6.5	6	2	4.5	3	4	3	3	5	5	6	6	7	6	7	7	7	6	7	6	6	6	6	5	5	6	6	6	6	6	6	3	400	1	0	1	0
10835	1.0077	1	0.7	0.457143	0.5	.	0.4	51	1	28.6105	1	1	6	3	2.5	5	4	4	2	2	3	4	4	5	6	5	5	5	6	6	6	5	5	5	5	6	3	5	6	6	6	6	6	3	580	1	1	1	2
10838	0.556593	1	0.5	0.214286	0.5	.	0.42	34	1	7.81529	0	0	6	6	2	3.5	5	5	4	4	5	5	3	5	5	5	5	5	5	5	6	5	5	5	5	6	4	5	5	5	4	5	5	2	162.5	0	0	0	0
10839	1.03802	1	0.5	0.5	0.5	.	0.5	46	0	34.8753	1	0	7	1	1.5	2.5	2	4	1	1	1	4	2	5	5	5	5	7	7	7	7	7	5	5	5	6	4	5	5	5	7	5	5	3	42.5	1	1	1	3
10845	.	1	.	.	.	.	.	52	0	.	.	.	7	5	3	4	.	.	.	.	.	.	4	5	5	5	6	6	6	7	7	.	5	5	6	.	.	5	6	6	6	6	5	4	400	0	0	0	.
10847	-1.51911	0.444444	0	0.0285714	0	.	0	51	0	34.8753	1	1	5.5	3	4	4	2	6	2	4	5	5	5	6	5	5	6	6	7	5	6	7	5	7	7	7	4	6	5	6	7	5	6	4	0.5	1	1	1	2
10848	-0.567494	0.444444	0.3	0.0571429	0.5	.	0.2	43	0	0	0	0	7	5	1.5	4	5	5	2	2	5	5	5	6	6	6	6	5	6	6	7	7	5	6	6	6	3	5	5	6	6	6	6	2	97.5	1	1	.	1
10849	0.336303	0.555556	0.5	0.314286	0.4	.	0.54	57	1	23.8865	1	1	6	4.5	2	4	5	5	3	4	6	5	6	5	4	4	5	6	6	6	6	5	4	4	5	4	4	5	5	5	6	5	5	4	860	1	1	1	2
10850	-1.46235	0.222222	0	0.214286	0	.	0	32	0	18.1456	1	0	7	3	2	6	3	5	1	5	3	2	5	5	3	3	4	5	6	6	7	7	6	7	4	5	3	5	6	6	7	6	5	3	440	0	0	1	0
10852	.	.	0.1	0.357143	0.3	.	0.4	33	0	34.3594	1	0	7	5	3	5	4	5	2	3	5	5	.	.	.	.	.	.	.	.	.	7	.	.	.	6	6	.	.	.	.	.	.	2	0	0	1	0	2
10854	1.28215	1	0.6	0.528571	0.7	.	0.52	40	1	40.0729	1	1	7	1	2	3	2	5	1	1	2	5	4	5	2	3	4	7	7	7	6	7	4	5	5	7	5	5	4	6	4	6	4	2	440	1	0	0	0
10857	.	0.555556	.	0	.	.	.	19	1	.	0	.	6	7	1	4	4	5	5	4	4	5	7	7	2	7	6	4	4	6	7	5	6	7	6	4	3	7	7	6	6	6	6	3	75	1	0	0	.
10860	-1.18174	0.888889	0	0	0	.	0	39	1	9.35034	0	0	5.5	5	1	4	3	4	3	5	4	5	5	5	5	5	4	5	5	6	7	5	4	4	5	3	3	6	6	6	6	6	6	4	775	1	1	1	2
10863	1.2632	0.777778	0.5	0.5	1	.	0.5	50	0	37.4824	1	1	7	1	2.5	4.5	5	5	1	1	2	4	4	5	5	4	5	6	7	6	7	6	4	4	5	5	5	4	4	5	6	6	5	3	39	1	1	1	0
10865	0.387612	0.888889	0.2	0.442857	0.3	.	0.44	37	1	34.8753	1	0	7	5	1.5	3.5	3	5	3	2	3	5	3	6	5	5	6	6	6	7	7	6	5	5	6	3	6	6	2	6	5	2	5	3	600	0	1	1	0.5
10867	.	.	0.8	0.5	0.8	.	0.5	36	1	37.4824	1	1	5	3	4	4	4	5	4	4	5	5	5	6	5	5	5	6	5	5	6	6	3	4	5	5	5	5	5	6	5	4	6	2	775	0	1	1	2
10868	-0.337746	0.555556	0.4	0	0.5	.	0.3	22	0	16.1384	1	0	5.5	4.5	3	5	5	5	4	5	4	5	3	4	6	5	6	6	6	5	5	6	4	4	6	6	4	6	5	6	6	6	6	4	212.5	1	0	0	0
10870	.	0.777778	.	0.5	.	.	.	36	1	.	1	.	6	6	4	4	5	4	4	2	4	5	6	6	6	6	6	6	6	6	6	6	6	6	6	6	4	6	6	6	6	6	6	2	600	1	0	0	.
10877	-1.44417	0.555556	0	0.0142857	0	.	0	24	1	7.81529	.	0	5.5	6.5	3	5.5	5	6	4	4	6	6	6	7	4	5	5	5	4	5	6	7	4	6	7	6	5	7	4	6	6	5	5	3	400	0	1	0	2.5
10879	-1.69443	0	0.3	0	0	.	0	27	0	7.81529	0	0	6	5.5	2.5	6.5	7	7	5	5	4	5	6	6	7	7	7	5	5	4	7	6	6	7	7	7	7	5	7	4	6	5	6	4	25	0	1	0	0
10880	-1.46295	0.555556	0	0	0	.	0	53	0	7.81529	0	0	4.5	5	2	4	3	4	2	4	4	4	5	5	5	5	5	4	5	4	6	4	5	5	4	5	4	5	5	5	5	5	5	3	37.5	1	1	1	3
10885	-1.93164	0	0	0	0	.	0	42	1	7.81529	0	0	7	7	1	7	4	4	4	4	5	5	5	5	3	4	4	4	5	5	5	4	4	5	6	3	4	7	7	7	7	7	5	3	450	1	0	0	0
10886	-1.16882	0.555556	0	0.0428571	0	.	0.18	31	1	34.8753	1	1	6.5	6.5	1.5	4	5	6	5	6	5	6	6	7	6	6	7	6	7	6	7	4	6	5	4	2	5	6	7	7	7	6	5	4	743	1	1	1	1
10887	0.240989	0.666667	0.2	0.471429	0.4	.	0.38	49	0	34.3594	1	0	5.5	2	1.5	4	3	5	1	4	5	5	6	6	6	6	6	6	7	7	7	6	5	5	7	6	5	6	5	6	6	6	6	3	0	0	1	1	2
10888	1.2632	0.777778	0.5	0.5	1	.	0.5	38	0	34.8753	1	0	6	5.5	2	6	5	5	2	3	5	5	4	5	5	4	5	6	6	6	7	6	4	5	5	6	5	5	5	5	5	5	4	3	202.5	0	0	1	1
10890	.	0.555556	.	.	.	.	.	37	0	.	.	0	7	4	3	4	.	.	.	.	.	.	5	6	6	6	6	6	6	6	6	.	5	5	5	.	.	5	5	5	6	5	5	4	0	1	0	1	3
10897	.	.	.	.	.	.	.	40	1	.	.	.	.	.	.	.	.	.	.	.	.	.	.	.	.	.	.	.	.	.	.	.	.	.	.	.	.	.	.	.	.	.	.	2	225	0	0	0	.
10898	1.57536	1	1	0.314286	1	.	0.48	29	1	34.8753	1	0	7	4	1.5	3	3	4	3	3	5	5	4	5	3	5	5	5	5	5	6	4	4	5	5	5	4	5	4	6	5	5	5	2	340	1	0	0	0
10905	.	0.777778	.	0.442857	.	.	.	35	0	.	1	.	6	5	3	6	4	5	2	2	3	6	3	5	6	6	6	5	6	6	6	6	5	5	6	6	6	5	3	5	5	3	3	4	0	1	0	1	.
20932	0.503957	0.888889	0.5	0.285714	0.5	.	0.38	55	1	28.5139	1	0	7	4	3.5	3.5	6	6	1	2	3	6	5	6	5	4	6	6	6	6	7	7	4	6	6	7	6	5	6	7	7	7	6	3	137.5	1	1	1	3
20936	0.113063	0.666667	0.3	0.457143	0.3	.	0.3	37	0	-3.81407	1	0	5.5	2	2.5	4.5	2	4	1	2	2	3	4	6	5	5	5	5	5	5	6	7	4	4	5	5	4	5	4	5	5	5	4	4	520	0	0	0	0
20944	-0.112103	0.777778	0	0.4	0.1	.	0.42	57	1	7.81529	.	0	7	5.5	3	5	3	4	2	2	5	5	4	5	5	4	5	6	7	6	7	6	4	4	5	6	4	6	5	6	5	5	6	4	450	0	1	1	2
20948	-1.27548	0.777778	0	0	0	.	0	53	1	0	0	0	4.5	3	3.5	4.5	5	5	1	1	4	4	4	6	5	5	5	7	7	6	7	7	5	5	7	4	5	6	6	6	6	6	6	4	850	1	1	1	2
20950	.	.	0.5	0.5	0.5	.	0.46	50	0	34.8753	1	0	7	1	3	4	4	4	1	2	5	5	.	.	.	.	.	.	.	.	.	4	.	.	.	6	5	.	.	.	.	.	.	3	212.5	1	0	0	1
20954	1.19615	1	0.7	0.5	0.5	.	0.5	59	0	45	1	0	6	1.5	2	4	3	4	3	3	3	4	4	4	4	4	5	5	7	6	5	5	5	5	5	5	4	4	4	5	5	5	4	3	37.5	1	1	1	1
20968	.	.	.	.	.	.	.	22	0	.	.	.	.	.	.	.	.	.	.	.	.	.	.	.	.	.	.	.	.	.	.	.	.	.	.	.	.	.	.	.	.	.	.	4	75	1	0	0	.
20969	0.0832984	1	0.5	0	0.3	.	0.4	20	1	37.4824	1	0	7	5	1.5	4	5	5	5	5	5	5	4	6	5	5	6	6	6	6	6	6	5	6	6	6	5	6	6	6	6	6	6	4	137.5	1	0	0	0
20971	.	.	1	0.5	1	.	0.48	49	0	37.4824	1	.	7	2	3	1	3	3	3	3	3	4	.	.	.	.	.	.	.	.	.	6	.	.	.	7	5	.	.	.	.	.	.	3	41.5	1	1	1	2
20972	-0.871879	0.222222	0.3	0.214286	0.3	.	0.08	22	0	37.4824	.	1	7	6	2.5	5	4	6	4	4	6	6	4	7	5	5	5	6	6	5	7	7	4	4	4	5	6	5	6	5	6	6	6	3	145	0	0	0	0
20981	0.072602	0.555556	0.2	0.5	0.2	.	0.42	44	1	35.9567	1	.	7	2	1	5	5	4	3	5	4	5	5	5	4	4	5	5	4	5	6	4	4	5	5	5	5	5	6	6	6	4	5	3	312.5	0	1	0	0
20982	-1.74416	0.222222	0	0	0	.	0	27	1	7.81529	0	0	6.5	7	1	4	7	5	6	6	6	5	6	6	4	5	5	5	6	4	7	3	6	7	5	7	6	7	7	6	6	6	6	3	365	1	0	0	0
20992	-1.19915	0.444444	0	0.171429	0	.	0.1	32	1	0	1	.	6.5	3	3	5	6	6	5	5	4	6	5	6	6	6	6	5	5	5	7	7	6	6	6	5	5	5	5	6	5	3	6	3	410	1	1	1	0
20993	.	.	0	0	0.1	.	0	22	0	7.81529	0	0	7	5	2	5	6	7	4	5	3	5	.	.	.	.	.	.	.	.	.	7	.	.	.	5	5	.	.	.	.	.	.	4	195.5	1	0	1	0
20997	-1.93164	0	0	0	0	.	0	24	0	7.81529	0	0	5.5	6.5	1	3.5	5	6	5	4	5	5	4	6	5	4	5	3	2	3	5	5	5	5	6	6	4	6	6	7	6	7	5	3	212.5	1	0	0	0
21001	0.575801	1	0.5	0.5	0.1	.	0.4	53	1	34.8753	0	1	7	1	1	4	5	5	1	1	4	4	5	5	5	5	5	7	7	7	7	4	6	6	5	5	5	5	6	6	7	6	6	3	825	1	1	1	1
21013	-0.269869	0.555556	0.3	0.3	0.2	.	0.3	34	1	7.81529	1	0	5	4	2.5	4	3	5	3	3	5	5	2	6	4	3	6	6	6	6	7	5	4	6	6	3	3	6	6	6	6	6	6	4	510	1	1	0	2
21025	.	0.555556	.	.	.	.	.	42	1	.	.	.	5	5	4	4	.	.	.	.	.	.	4	7	6	6	6	4	4	4	2	.	4	4	5	.	.	7	7	7	5	7	7	3	600	0	0	1	.
21033	0.905926	1	0.5	0.5	0.5	.	0.4	24	0	37.4824	1	1	7	2	2.5	5	5	6	4	5	3	5	4	6	5	5	5	5	4	5	6	7	5	6	5	2	3	6	6	6	6	6	6	3	137.5	1	0	0	0
21035	-1.8379	0.111111	0	0	0	.	0	46	1	-7.81529	0	0	4.5	6	1	4	6	2	5	6	7	7	2	7	2	5	2	5	4	1	4	6	6	6	7	4	2	7	7	7	7	7	7	2	475	0	1	0	3
21044	-0.860698	0.555556	0.1	0.0714286	0.2	.	0.2	42	1	7.81529	0	0	6.5	7	1	3.5	7	7	6	6	5	5	7	7	7	5	7	7	7	7	7	3	5	7	7	2	5	5	5	7	7	7	7	2	380	1	1	0	0
21049	.	0.777778	.	0.314286	.	.	0.4	53	0	26.3421	1	0	6	5	3	4	3	4	3	3	4	5	3	5	4	4	4	5	5	5	6	6	4	5	5	5	5	4	4	5	5	4	4	2	375	0	0	0	3
21050	0.663073	0.555556	0.5	0.5	0.5	.	0.5	35	1	34.8753	1	0	7	2	1	4	4	4	1	2	5	5	5	5	6	5	6	4	5	4	6	5	6	6	6	6	4	6	6	6	5	6	6	4	650	1	1	1	2
21055	0.77922	0.888889	0.5	0.5	0.3	.	0.5	56	1	37.4824	1	0	6	1.5	2.5	3	3	1	1	3	5	5	3	5	5	4	5	6	6	6	6	7	5	5	5	3	2	5	5	6	7	3	5	3	550	1	1	0	1
21057	-1.40561	0.333333	0	0.0857143	0	.	0.1	53	1	-5.8218	0	0	5.5	7	1	4.5	7	7	6	6	5	6	6	6	5	4	5	5	5	4	5	4	6	6	6	3	5	6	6	6	6	6	6	4	2400	1	1	1	3
21062	.	.	.	0.342857	.	.	0.36	51	0	14.3756	0	1	.	.	.	.	6	6	2	1	6	6	.	.	.	.	.	.	.	.	.	4	.	.	.	6	1	.	.	.	.	.	.	4	75	1	0	1	2
21068	-1.69896	0.222222	0	0.0142857	0	.	0.02	37	1	22.1903	0	0	5	5.5	2	3.5	7	7	6	6	7	7	7	7	3	3	6	5	6	7	7	7	3	3	5	1	1	6	7	7	7	7	7	2	277.5	1	1	0	1
21070	-1.46255	0.333333	0	0.142857	0	.	0	44	1	-16.2602	0	0	4.5	3.5	3.5	4	4	4	4	5	4	5	4	4	4	5	5	5	5	5	5	5	4	5	5	6	5	5	4	5	5	5	5	3	600	0	1	1	2
21076	0.210394	1	0.4	0.0714286	0.5	.	0.36	46	1	34.8753	1	0	6.5	5	2	5	6	6	6	4	3	3	7	7	6	5	6	6	6	6	7	6	4	5	5	4	3	5	6	6	6	6	5	2	347.5	0	0	1	3
21077	1.68095	1	1	0.5	0.8	.	0.5	52	0	34.8753	1	0	7	1	2	4	4	5	4	4	5	5	2	3	4	5	4	4	5	5	6	7	5	5	6	4	5	5	4	6	4	7	5	3	102.5	0	0	1	1
21080	0.636703	0.666667	0.5	0.471429	0.4	.	0.5	41	1	37.4824	1	0	6.5	5.5	1.5	6	5	3	2	2	3	5	5	4	3	6	3	5	5	6	5	4	6	6	6	6	4	4	2	6	6	4	6	2	75	0	0	0	0
21086	-1.27528	0.666667	0	0.0714286	0	.	0	30	1	20.6907	0	0	6.5	6.5	5	5	3	3	2	3	5	3	4	5	5	5	5	5	5	5	5	5	5	5	4	3	3	4	4	5	5	5	4	3	219	1	0	0	0
21087	0.443835	1	0.3	0.457143	0.2	.	0.4	43	0	26.7788	1	.	5.5	5	1	4	5	5	3	3	5	4	4	6	6	5	6	5	5	5	6	5	5	6	6	6	5	5	3	5	5	5	5	2	237.5	0	0	0	0
21090	0.850546	0.777778	0.5	0.557143	0.5	.	0.5	58	0	34.8753	.	0	6	2.5	2.5	3.5	5	5	3	5	3	3	7	7	6	7	7	5	6	6	6	5	6	6	6	4	3	6	6	6	6	6	6	4	450	1	1	1	1
21096	.	0.333333	.	.	.	.	.	29	0	.	.	.	7	5	3	4	.	.	.	.	.	.	6	7	5	5	7	6	7	5	7	.	5	5	4	.	.	7	3	7	6	3	5	3	75	0	0	0	.
21098	-0.833784	0.222222	0.2	0.1	0.4	.	0.22	30	0	34.8753	0	1	6	7	1	5.5	5	5	5	4	5	5	7	7	5	6	6	6	6	6	7	5	5	5	6	5	4	5	5	5	5	3	5	2	257.5	0	0	0	0
21100	1.22238	1	0.8	0.5	0.5	.	0.46	25	0	20.6907	1	1	6	4	3.5	4.5	5	5	5	3	5	4	5	6	5	4	5	5	4	5	6	7	3	5	5	5	4	5	4	5	5	6	5	2	187.5	1	0	0	0
21105	.	0.777778	0.7	0.514286	0.9	.	.	51	1	.	.	.	5.5	2.5	3	2	7	5	3	3	6	6	6	6	6	6	6	5	6	6	7	6	5	5	5	5	5	6	6	6	7	6	6	3	850	1	1	1	2
21106	1.84601	1	1	1	1	.	0.56	28	1	36.6341	1	0	7	4.5	5	5	3	5	2	3	5	6	5	5	4	3	5	7	7	7	5	7	2	6	5	6	7	5	4	6	2	2	5	4	455	1	1	0	1
21109	-1.8379	0.111111	0	0	0	.	0	38	1	7.81529	0	0	4.5	5.5	1	6	4	3	1	3	5	4	3	4	4	4	4	5	4	5	6	6	5	5	5	4	3	5	5	7	6	7	6	3	600	1	1	0	1
21119	0.677553	0.666667	0.5	0.5	0.5	.	0.44	28	1	34.8753	1	1	7	3.5	1	3.5	6	6	6	6	6	6	5	7	5	5	5	6	6	7	7	7	4	5	5	5	6	6	6	7	7	5	7	3	530	1	0	0	0
21120	.	0.333333	0.1	0	0.1	.	.	26	1	.	0	.	6	4.5	1.5	3.5	6	6	6	6	6	6	6	6	6	6	6	5	5	5	6	7	6	6	6	6	3	6	6	6	7	5	6	3	400	1	0	0	0
21123	0.63572	0.888889	0.5	0.428571	0.4	.	0.4	35	1	28.5544	0	0	7	1.5	1	4	5	6	3	4	6	6	3	5	5	3	6	6	7	6	7	7	5	6	5	7	5	5	6	6	7	6	6	3	302.5	1	1	0	0.5
21125	1.03737	0.666667	0.5	0.614286	1	.	0.4	54	1	37.4824	1	0	5.5	2.5	3.5	2	5	6	1	4	3	6	6	6	6	6	6	5	6	6	7	7	3	6	6	6	3	5	5	6	6	7	6	4	925	1	1	0	2
21126	.	.	0	0.442857	0.1	.	0.48	23	0	33.2317	1	0	5	2	3	5	5	5	5	5	5	5	.	.	.	.	.	.	.	.	.	5	.	.	.	5	5	.	.	.	.	.	.	2	247.5	1	0	0	0
21129	-0.854441	0.777778	0	0.114286	0.2	.	0.08	36	1	7.81529	.	0	6.5	6.5	4.5	5.5	4	4	4	5	6	4	6	6	5	5	5	5	6	6	6	3	6	6	7	5	5	5	3	5	5	6	6	3	375	0	0	0	0
21135	1.5648	0.666667	1	1	1	.	1	49	1	61.3895	1	1	5	4	4	5	5	5	1	1	5	4	4	6	3	2	5	6	5	5	6	7	3	3	5	5	3	3	1	3	4	3	1	5	925	1	1	1	1
21150	1.84601	1	1	1	1	.	0.5	43	1	34.8753	1	1	6	2.5	3.5	4	3	5	2	2	3	5	5	6	4	4	4	5	6	6	6	6	4	5	6	3	5	5	4	5	5	4	4	2	262.5	1	0	0	0
21159	0.143435	0.888889	0.3	0.3	0.2	.	0.4	45	1	17.4665	0	0	7	4	1.5	4	4	5	3	4	5	5	6	6	5	4	6	7	6	6	6	6	6	6	6	3	5	6	6	6	6	6	6	3	1100	1	1	1	3
21161	-0.849982	0.444444	0	0.228571	0.3	.	0.12	31	1	24.8261	1	0	6.5	3	1.5	3.5	6	6	5	6	7	7	6	5	6	6	7	6	7	7	7	7	6	6	7	6	5	6	5	6	7	7	5	2	375	1	0	0	0
21167	0.537645	0.666667	0.2	0.385714	0.8	.	0.44	46	1	32.3406	0	1	7	5.5	3	5.5	5	5	2	2	2	6	4	5	4	4	4	6	6	6	6	7	3	4	5	4	3	4	3	7	7	5	5	2	465	1	1	0	3
21172	.	1	.	0.642857	.	.	.	58	1	.	1	.	7	2	3	2	2	3	1	3	3	5	5	5	5	5	5	6	7	5	7	5	5	5	3	6	2	5	5	6	6	6	6	3	400	1	0	0	.
21187	.	1	1	0.528571	0.7	.	.	43	1	.	1	0	6.5	2.5	4.5	4.5	3	4	2	2	3	3	3	6	5	5	5	6	6	6	6	6	5	5	5	5	3	5	5	7	6	5	4	4	625	1	0	1	3
21190	0.354167	0.666667	0.4	0.5	0.3	.	0.38	35	1	32.9052	1	0	6.5	4.5	2	4	6	6	3	2	5	5	5	6	4	6	6	6	7	6	7	6	4	6	5	4	5	6	6	6	6	6	6	3	137.5	1	0	0	0
21202	-1.8379	0.111111	0	0	0	.	0	46	1	7.81529	0	0	5	7	4	5	6	5	1	2	6	5	5	6	6	4	7	7	6	6	7	7	3	3	4	5	1	6	5	6	6	2	5	3	600	1	0	1	2
21207	1.84601	1	1	0.5	1	.	0.5	45	1	37.4824	1	0	7	2	3	4	2	4	2	2	3	3	4	5	3	5	6	5	5	6	6	6	3	3	4	2	2	6	6	6	5	4	6	2	375	0	0	0	5
21218	0.324059	1	0.3	0.285714	0.2	.	0.48	31	1	34.8753	1	0	6.5	6	3.5	4	4	5	4	4	4	4	5	6	6	6	6	6	6	6	7	6	4	5	5	2	5	6	6	6	6	6	6	3	212.5	1	0	0	0
21230	0.6429	1	0.5	0.3	0.5	.	0.4	52	1	34.8753	0	0	7	2	1	3	5	5	5	5	4	5	4	6	5	6	5	6	7	6	6	2	5	6	7	5	5	6	5	6	6	6	6	4	575	1	1	1	2
21238	1.84601	1	1	1	1	.	1	29	1	45	1	1	4.5	4.5	4	4.5	4	4	4	4	4	4	4	5	4	4	4	4	4	5	5	4	4	4	5	4	4	7	5	6	6	6	5	2	400	1	0	0	0
21239	.	.	.	.	.	.	.	25	0	.	.	.	.	.	.	.	.	.	.	.	.	.	.	.	.	.	.	.	.	.	.	.	.	.	.	.	.	.	.	.	.	.	.	3	75	1	0	0	.
21248	.	1	.	0.328571	.	.	.	45	1	.	1	.	7	1	4	3	5	6	6	4	6	5	5	6	6	6	6	6	7	6	6	6	3	5	6	5	3	6	6	7	7	6	6	4	600	1	0	1	.
21249	-1.65043	0.333333	0	0	0	.	0	21	1	12.8244	0	.	6	6	1	5	7	7	4	4	6	6	7	7	7	7	7	6	4	7	7	7	7	7	7	7	5	7	4	5	7	7	7	4	0	1	0	0	0
21257	-0.807757	0.222222	0.1	0.2	0.4	.	0.2	45	1	27.8055	1	0	5.5	6	3	4	4	4	3	3	5	5	2	7	6	6	6	6	6	6	7	6	4	3	5	6	4	5	6	5	6	6	7	4	785	1	0	0	0
21260	-1.93164	0	0	0	0	.	0	44	1	7.81529	0	0	4.5	5	4	4.5	2	2	1	1	5	4	4	5	4	4	5	7	5	6	5	6	5	6	5	6	5	6	4	6	7	5	4	2	122.5	0	0	0	0
21263	-1.18074	0.333333	0	0.357143	0	.	0	22	0	11.3542	1	0	6.5	5.5	2.5	4	1	5	1	1	6	5	5	6	6	4	3	6	6	4	7	7	6	6	7	5	6	6	6	6	7	7	5	3	180	1	0	0	0
21269	1.03802	1	0.5	0.5	0.5	.	0.5	56	1	34.3594	1	0	4.5	4	4	5	4	4	4	4	4	4	4	5	5	4	4	4	4	4	5	5	5	5	6	4	5	4	4	4	4	4	5	1	232.5	1	0	0	0
21270	0.616265	1	0	0.5	0.5	.	0.48	39	1	34.8753	1	1	6	2	3.5	4.5	4	4	4	4	3	5	1	1	1	5	2	6	6	6	6	5	5	5	5	4	3	4	4	7	6	7	4	3	217.5	1	0	0	0
21271	.	.	.	.	.	.	.	25	1	.	.	.	.	.	.	.	.	.	.	.	.	.	.	.	.	.	.	.	.	.	.	.	.	.	.	.	.	.	.	.	.	.	.	4	75	1	0	0	.
21273	1.84601	1	1	0.5	1	.	0.5	31	1	45	1	1	7	3.5	3.5	3.5	2	6	1	2	5	6	5	6	6	4	6	6	6	6	7	7	5	6	3	5	1	4	4	6	7	7	5	2	87.5	1	1	0	0
21274	1.17613	1	1	0.171429	1	.	0.32	42	1	10.2413	0	0	6.5	2.5	1	3.5	7	7	4	5	6	6	6	5	4	5	5	6	5	6	5	6	3	5	6	6	5	6	6	7	6	6	6	4	875	1	1	1	1
21278	.	0.222222	0	0	0.2	.	.	32	0	.	0	0	6	7	2	4.5	3	5	3	4	5	5	4	5	5	5	6	5	5	5	5	5	5	5	6	5	4	5	3	5	5	5	6	4	200	1	1	1	2.5
21280	.	.	.	.	.	.	.	47	0	.	.	.	.	.	.	.	.	.	.	.	.	.	.	.	.	.	.	.	.	.	.	.	.	.	.	.	.	.	.	.	.	.	.	3	400	0	0	1	.
21281	.	1	0.6	0.5	0.5	.	.	40	0	.	1	0	6.5	1	3.5	4	4	5	2	2	4	5	3	4	3	5	5	5	6	6	6	5	4	5	6	6	4	5	5	5	6	6	5	3	350	0	1	1	2
21289	-0.917734	0.666667	0	0.242857	0	.	0.1	58	1	11.6336	0	.	5.5	3.5	2.5	5	5	5	3	4	4	5	7	7	5	6	6	6	6	6	6	6	5	6	7	6	5	6	6	6	7	6	6	3	400	1	0	0	1
21297	-1.8379	0.111111	0	0	0	.	0	27	1	7.81529	0	0	6	7	1.5	4	5	5	5	5	5	5	5	6	5	5	6	6	5	5	6	5	5	5	5	4	5	6	6	6	5	6	6	3	450	1	0	0	0
21298	-1.28648	0.555556	0	0.0714286	0.1	.	0	29	0	0	0	0	6	4	1.5	4	6	6	5	5	3	5	4	3	5	4	5	6	5	5	6	6	5	6	7	6	5	5	4	5	5	5	4	1	237.5	0	0	0	1
21305	1.26829	1	1	0.5	0.3	.	0.5	49	1	37.4824	1	1	6	3	3.5	4.5	4	4	4	4	5	5	3	4	5	4	4	5	5	6	6	6	4	4	5	5	4	5	5	6	6	6	5	3	217.5	0	1	0	3
21306	0.268642	0.555556	0.4	0.385714	0.3	.	0.5	42	0	32.0054	1	.	6	1.5	2.5	5.5	5	6	3	3	5	5	4	7	7	7	7	4	6	6	6	5	6	7	7	5	5	6	5	6	6	6	6	3	72.5	0	1	1	2
21312	-0.270143	0.777778	0.1	0.114286	0.3	.	0.4	31	1	34.8753	1	0	7	2.5	2	4	4	5	2	2	5	5	6	6	5	6	6	5	7	6	7	6	6	6	3	4	3	6	6	7	7	6	6	3	380	1	0	0	0
21317	.	.	.	.	.	.	.	45	0	.	.	.	.	.	.	.	.	.	.	.	.	.	.	.	.	.	.	.	.	.	.	.	.	.	.	.	.	.	.	.	.	.	.	4	225	1	0	1	.
21318	.	0.222222	.	0	.	.	0	53	1	37.4551	1	0	7	3	1	4	3	5	3	2	3	2	2	6	6	2	6	7	7	6	7	5	2	2	2	3	3	5	3	5	5	3	4	3	162.5	1	0	1	3
21323	-0.0294426	0.888889	0	0.185714	0.3	.	0.5	52	0	14.2039	0	0	6	5.5	2	4	3	5	5	6	5	6	5	5	5	5	5	5	5	6	6	6	5	6	5	3	5	6	5	6	7	6	5	4	137.5	1	1	1	0
21324	0.0802631	0.333333	0	0.5	0.5	.	0.5	39	1	12.8244	1	.	6	6.5	1.5	5.5	2	2	1	2	2	2	6	7	6	6	7	7	7	7	7	6	3	3	5	2	2	6	7	6	7	5	7	3	825	1	1	1	1
21325	1.20308	1	0.5	0.5	0.7	.	0.5	53	0	34.8753	1	1	7	2	1	3	5	5	4	4	5	6	5	5	5	4	5	5	6	5	6	6	4	5	7	3	3	5	5	5	5	5	5	2	280.5	0	1	1	2
21327	.	.	.	.	.	.	.	38	1	.	.	.	.	.	.	.	.	.	.	.	.	.	.	.	.	.	.	.	.	.	.	.	.	.	.	.	.	.	.	.	.	.	.	2	850	1	0	0	.
21328	-1.2516	0.555556	0	0	0	.	0.16	26	1	7.81529	0	0	5	6	4	4	6	5	5	5	5	4	5	6	3	3	5	2	2	1	6	4	5	6	6	5	3	7	6	6	6	6	6	3	400	0	0	0	0
21331	0.661018	1	0.5	0	1	.	0.4	27	1	34.8753	1	1	7	5	2.5	4.5	4	5	2	3	5	5	6	7	6	6	5	6	7	6	7	5	4	5	6	5	3	6	6	5	7	5	7	3	410	1	1	0	0
21338	.	.	.	.	.	.	.	27	0	.	.	.	.	.	.	.	.	.	.	.	.	.	.	.	.	.	.	.	.	.	.	.	.	.	.	.	.	.	.	.	.	.	.	3	400	1	0	0	.
21343	0.632097	0.666667	0.5	0.442857	0.6	.	0.4	43	0	37.4824	1	1	7	4	2	5	5	4	5	6	6	6	4	5	3	4	4	5	4	7	7	4	3	4	4	5	6	6	5	6	6	6	5	2	242.5	1	0	0	0
21351	-1.65043	0.333333	0	0	0	.	0	28	1	7.81529	0	0	6	6.5	4	4	5	6	5	5	7	6	7	7	7	5	7	5	5	5	6	6	6	7	7	6	3	7	7	7	7	7	7	4	640	1	1	0	2
21352	.	.	0	0	0	.	0	28	0	7.81529	0	0	7	5	1	5	1	6	1	1	4	6	.	.	.	.	.	.	.	.	.	7	.	.	.	6	6	.	.	.	.	.	.	2	200	1	1	0	2
21355	.	.	.	.	.	.	.	22	1	.	.	.	.	.	.	.	.	.	.	.	.	.	.	.	.	.	.	.	.	.	.	.	.	.	.	.	.	.	.	.	.	.	.	2	75	1	0	0	.
21360	1.40959	1	0.8	0.328571	1	.	0.46	46	1	17.7649	0	0	7	3	1.5	3.5	2	2	1	1	3	5	4	5	5	6	6	6	6	6	6	7	5	6	6	6	6	6	5	5	7	7	5	3	700	1	1	1	0
21362	.	.	.	.	.	.	.	30	1	.	.	.	.	.	.	.	.	.	.	.	.	.	.	.	.	.	.	.	.	.	.	.	.	.	.	.	.	.	.	.	.	.	.	4	850	1	0	1	.
21365	.	.	.	.	.	.	.	58	1	.	.	.	.	.	.	.	.	.	.	.	.	.	.	.	.	.	.	.	.	.	.	.	.	.	.	.	.	.	.	.	.	.	.	3	225	1	0	1	.
21368	-0.779739	0.222222	0	0.0428571	0.3	.	0.5	47	1	37.4824	0	0	5.5	6	1	4.5	5	2	5	3	6	6	2	2	2	2	2	6	5	5	6	7	6	3	6	6	5	5	2	6	6	6	3	3	450	1	1	1	2
21377	-0.521598	0.444444	0.2	0.157143	0.3	.	0.32	53	0	26.4603	1	1	5.5	4	3	4	4	5	3	3	5	5	5	6	5	5	5	6	7	5	7	7	4	5	6	7	5	5	4	6	5	5	5	3	212.5	0	1	0	0
21381	0.247966	0.777778	0	0.442857	0.5	.	0.4	47	1	32.1581	1	.	5	5	2	4.5	4	5	1	1	2	5	6	5	4	4	5	6	6	6	7	7	5	5	5	5	2	7	7	7	7	7	7	4	525	0	1	1	0
21389	.	0.555556	.	0.285714	.	.	.	34	0	.	.	0	6	5	3	4	5	5	3	5	4	6	6	6	6	3	5	5	6	6	7	7	4	5	6	6	6	5	5	4	6	6	7	4	350	1	0	1	2
21391	-0.427538	1	0	0	0	.	0.5	52	1	7.81529	0	0	7	2	1	5.5	1	4	1	1	4	5	1	4	4	4	5	7	7	7	7	7	7	7	5	7	1	7	4	7	7	7	4	3	500	1	1	1	1
21394	-1.93164	0	0	0	0	.	0	33	0	7.81529	0	0	6.5	6	2	4	4	4	4	4	5	5	3	5	5	2	5	6	7	6	6	6	3	3	4	5	5	4	6	6	6	5	5	4	610	1	0	0	0
21396	.	.	.	.	.	.	.	22	0	.	.	.	.	.	.	.	.	.	.	.	.	.	.	.	.	.	.	.	.	.	.	.	.	.	.	.	.	.	.	.	.	.	.	3	225	1	0	0	.
21402	0.0166781	0.555556	0.1	0.5	0.1	.	0.5	52	1	37.4824	1	1	7	2.5	3	5	6	6	1	1	1	6	5	7	6	6	6	6	6	6	7	6	5	5	6	6	2	5	6	6	7	6	6	3	675	1	1	1	1
21404	-0.893373	0.333333	0.2	0.0285714	0.2	.	0.3	55	1	7.81529	0	0	5.5	5	2.5	4	6	6	3	3	6	6	5	5	3	3	5	3	3	3	5	3	3	3	6	6	3	6	6	6	5	6	6	4	895	1	1	1	2
21413	.	1	0.7	.	0.9	.	0.5	26	0	37.4824	.	1	6.5	1	3	4	.	.	.	.	.	.	5	5	7	6	7	6	7	6	7	.	3	5	6	.	.	5	2	6	7	6	6	1	107.5	0	0	0	0
21415	-0.921948	0.666667	0.1	0.114286	0.2	.	0.04	41	1	12.8244	0	0	4	5	3	3.5	5	6	4	4	5	5	4	6	4	5	4	5	5	3	5	4	4	4	5	5	4	5	5	6	5	5	5	2	425	0	0	0	0
21416	-0.413334	0.666667	0	0.3	0.2	.	0.3	53	1	7.81529	0	0	6.5	3	2	4	6	6	3	4	4	5	4	5	3	4	4	6	6	7	5	3	3	3	3	3	3	5	6	6	5	5	5	3	815	1	1	1	2
21418	1.21399	1	0.5	0.485714	0.8	.	0.46	36	1	34.8753	1	0	7	4.5	1	4	5	5	4	4	4	6	3	6	6	4	6	6	6	5	7	5	5	6	7	6	4	6	5	6	6	5	6	3	410	1	1	0	2
21420	0.527349	0.777778	0.3	0.585714	0.3	.	0.5	51	1	34.8753	1	0	5.5	4	2.5	4.5	6	6	2	2	6	6	4	5	5	5	6	6	6	5	6	7	5	7	7	7	5	6	6	6	7	6	6	3	380	0	1	1	3
21422	.	.	0.5	.	0.4	.	0.46	31	0	37.4824	.	0	5	3	4	5	.	.	.	.	.	.	.	.	.	.	.	.	.	.	.	.	.	.	.	.	.	.	.	.	.	.	.	4	201.5	1	1	1	1
21423	0.0648798	0.777778	0.3	0.457143	0	.	0.38	52	1	7.81529	0	0	6.5	6	2	4	4	4	4	5	2	5	4	6	5	4	4	5	3	6	7	6	5	6	4	6	4	5	5	7	7	7	6	3	1090	1	1	1	3
21424	-0.200435	0.777778	0.5	0.328571	0.3	.	0	23	0	-5.46188	1	1	6	5.5	1	4.5	5	5	4	5	6	5	5	5	5	5	5	3	5	5	6	6	4	5	6	3	3	4	5	5	5	5	5	3	50	1	0	0	0
21430	-1.08801	1	0	0	0	.	0	26	1	-7.81529	1	.	5	4	2	3	5	5	4	4	6	5	4	5	6	4	5	6	6	6	7	6	4	4	3	4	5	6	6	7	7	7	7	3	225	1	0	0	0
21433	-0.899527	0.666667	0	0.357143	0	.	0	39	1	7.81529	0	0	5	5	1.5	5.5	4	4	4	4	5	5	5	6	4	3	5	5	6	4	6	5	4	5	4	6	5	6	5	6	6	7	6	3	580	1	0	1	0
21437	.	.	.	.	.	.	.	22	0	.	.	.	.	.	.	.	.	.	.	.	.	.	.	.	.	.	.	.	.	.	.	.	.	.	.	.	.	.	.	.	.	.	.	3	75	1	0	0	.
21444	-1.28075	0.333333	0.1	0	0	.	0.22	29	1	10.3852	0	0	6	4	1.5	5.5	7	6	5	4	5	6	6	6	5	5	4	5	5	6	6	3	6	5	3	6	5	5	6	6	7	6	5	3	390	1	0	0	0
21447	-1.3091	0.444444	0	0	0.3	.	0	27	1	7.81529	0	.	7	7	4	4.5	5	6	5	7	6	5	7	7	7	7	7	5	6	7	7	6	7	7	7	6	4	7	7	7	7	7	7	4	450	1	0	0	0
21455	-0.999354	0.666667	0	0	0	.	0.28	23	1	21.0375	0	0	6	4.5	3	5.5	4	6	5	4	4	5	5	5	5	3	5	5	6	5	6	6	4	5	6	4	5	5	6	6	5	5	6	2	390	0	0	0	0
21459	1.03802	1	0.5	0.5	0.5	.	0.5	53	1	34.8753	0	0	6	2	1.5	3.5	3	3	2	2	2	3	4	6	5	6	6	7	6	7	7	7	5	5	6	5	4	6	6	6	6	6	5	4	862.5	1	1	1	0
21462	0.116137	0.777778	0.3	0.385714	0.4	.	0.24	51	1	27.5077	1	0	5.5	5.5	2.5	4	4	4	3	3	3	3	5	7	5	2	5	7	6	6	6	6	3	4	4	3	3	7	7	7	7	7	7	4	1200	1	1	0	2
21464	.	1	.	0.5	.	.	0.5	36	1	34.8753	1	0	5	2	1	4	5	5	2	2	5	6	5	7	6	7	7	4	4	7	7	7	7	7	7	5	5	6	6	7	7	7	7	3	350	0	0	0	0
21472	0.20887	0.111111	0.5	0.5	0.5	.	0.44	52	0	34.8753	1	0	7	5.5	3	5	6	6	3	5	2	5	7	6	4	6	6	6	6	6	6	7	6	6	6	7	6	7	7	7	6	6	7	3	560	1	0	1	0
21473	-1.8377	0	0	0.0714286	0	.	0	29	1	7.81529	0	0	6	7	1	5	6	6	4	5	6	5	4	5	7	5	7	6	7	5	7	7	3	6	6	6	4	3	3	5	3	2	5	2	70	1	0	0	0
21474	.	.	.	.	.	.	.	52	1	.	.	.	.	.	.	.	.	.	.	.	.	.	.	.	.	.	.	.	.	.	.	.	.	.	.	.	.	.	.	.	.	.	.	3	400	1	0	1	.
21476	0.949666	1	0	0.5	1	.	0.42	55	1	37.4824	1	1	7	1.5	3.5	5.5	4	4	2	3	5	5	4	5	5	5	5	7	7	6	7	7	5	5	6	3	4	5	5	5	6	5	5	4	650	1	0	0	3.5
21479	0.119398	0.777778	0	0.485714	0.5	.	0.26	50	1	23.3049	1	.	6.5	3	3.5	4.5	5	6	5	1	4	7	2	2	2	6	2	7	7	7	7	7	2	4	7	6	6	7	7	7	7	7	7	2	0	0	0	0	3
21481	0.0783955	1	0	0.357143	0.3	.	0.34	31	0	34.8753	0	0	5.5	4	3	5	4	5	4	4	6	5	5	7	4	5	5	5	5	7	6	7	5	5	5	5	3	7	4	7	6	7	5	4	360	0	0	1	0
21495	-0.90013	1	0	0.142857	0	.	0	32	1	34.8753	1	0	6.5	6	1.5	5	5	5	5	5	4	3	5	5	5	5	6	6	4	6	7	5	2	3	2	4	3	5	5	5	6	6	6	1	287.5	1	0	0	0
21498	0.985182	1	0.5	0.5	0.5	.	0.46	43	0	34.8753	1	1	6.5	1.5	2.5	2.5	4	5	1	1	5	5	5	6	6	5	6	5	6	6	6	7	5	5	6	5	2	5	4	5	6	5	5	4	575	1	1	1	3
21500	1.36122	1	0.7	1	0.7	.	0.94	44	1	61.3895	1	1	6.5	2.5	3.5	4	3	6	2	1	3	2	6	6	5	3	6	5	7	6	7	6	2	3	6	4	3	7	6	6	6	6	6	3	600	1	1	0	0
21504	-0.0511837	0.666667	0	0.5	0	.	0.5	23	0	37.4824	1	0	7	4	1	4	4	5	3	3	5	5	5	5	6	6	6	5	6	5	6	6	6	6	6	5	4	6	6	6	5	6	6	3	222.5	0	0	0	0
21505	0.829309	1	0	0.428571	1	.	0.4	32	1	41.0385	1	1	6.5	4.5	2	2	4	6	6	4	6	6	5	7	6	5	6	5	5	5	5	6	3	5	6	6	5	6	4	4	6	3	4	2	400	1	0	0	0
21507	-0.393535	1	0	0.214286	0.5	.	0	52	1	7.81529	0	0	5	3.5	2.5	3	5	5	5	5	5	5	5	6	6	5	6	5	6	5	6	7	5	5	7	6	5	7	7	6	7	6	6	4	950	1	1	1	1
21516	-0.934579	0.555556	0	0	0	.	0.4	43	1	7.81529	1	0	7	6	1.5	4	6	5	5	5	5	5	5	5	5	5	5	5	5	5	6	3	5	5	6	3	5	1	3	1	1	1	6	1	115	1	0	0	0
21520	0.02485	1	0.2	0.5	0.2	.	0.1	25	0	7.81529	1	0	5.5	3	3	4	5	5	5	3	5	5	6	6	6	5	6	5	5	5	5	5	6	6	6	6	5	6	3	6	5	5	6	2	225	1	0	0	0
21529	.	.	.	0	.	.	.	20	1	.	1	.	.	.	.	.	5	4	4	4	5	4	.	.	.	.	.	.	.	.	.	5	.	.	.	4	4	.	.	.	.	.	.	3	75	1	0	0	.
21533	.	0.888889	0.4	.	0.3	.	0.44	34	1	29.2229	.	0	5.5	3	2	4	.	.	.	.	.	.	7	6	5	4	5	5	7	6	7	.	4	6	5	.	.	5	5	5	7	6	6	3	122.5	1	0	0	0
21535	-1.0872	0.555556	0	0.285714	0	.	0	49	1	14.6209	1	.	5	3.5	4	5	2	5	1	1	4	4	2	4	4	5	4	7	7	7	7	7	3	4	4	6	6	5	4	6	6	5	5	4	1080	1	1	1	2
21538	1.45068	1	0.5	0.5	1	.	0.5	36	0	45	1	1	7	1	1.5	3	4	6	2	4	6	5	4	5	4	4	5	7	6	6	6	7	3	3	6	3	5	5	4	6	6	4	5	3	287.5	1	0	0	0
21542	1.62056	1	1	0.328571	1	.	0.5	50	1	34.8753	1	1	6	3	2.5	4	5	5	4	3	4	5	4	6	4	4	4	6	6	6	6	5	3	4	4	4	4	5	6	6	6	6	6	3	925	1	1	1	1
21545	.	0.666667	0.3	0.457143	0.4	.	.	25	1	.	1	1	5.5	4	2	4	4	4	2	2	5	6	5	5	4	4	5	5	5	5	6	6	4	5	6	4	4	5	5	5	7	6	5	2	152.5	1	0	0	0.5
21546	0.658332	1	0.5	0.5	0.2	.	0.4	50	0	34.8753	1	1	6.5	1	1.5	3	4	5	4	4	5	6	5	5	3	4	5	6	7	6	5	6	3	3	5	6	4	6	5	6	6	6	5	3	62.5	1	0	1	2
21549	0.361272	0.777778	0	0.428571	0.5	.	0.58	29	0	37.0136	1	1	6.5	5.5	2	3.5	4	5	4	4	4	5	6	7	5	5	6	6	6	7	7	7	3	3	5	2	1	6	5	6	6	6	6	3	320	1	0	0	0
21552	0.286991	0.555556	0.5	0.357143	0.4	.	0.42	36	0	13.2684	1	0	6	4	2	4	4	5	3	3	4	4	4	6	6	6	6	5	6	5	7	6	6	6	6	4	5	6	4	5	5	6	4	3	340	1	0	0	0
21554	-0.225815	0.777778	0.3	0.0428571	0.5	.	0.26	22	1	3.54685	0	.	6.5	5.5	2	3	5	6	2	3	4	5	5	6	6	6	7	7	6	6	6	6	5	6	5	5	3	5	5	6	6	6	5	1	125.5	1	0	0	0
21555	-1.27548	0.777778	0	0	0	.	0	32	1	7.81529	0	0	5	5.5	3	4	5	5	5	5	6	6	6	6	5	5	5	6	5	5	7	7	5	4	5	5	5	6	5	6	6	5	6	2	287.5	1	0	0	0
21556	-0.979056	1	0	0	0.1	.	0.02	21	1	32.9052	1	.	6.5	5.5	2	5.5	5	6	5	3	5	5	5	5	6	6	6	5	5	5	7	6	6	6	6	5	5	6	5	5	5	6	5	3	75	1	0	0	0
21571	0.289568	0.888889	0.2	0.428571	0.3	.	0.38	54	1	34.8753	0	1	7	4.5	2	4	5	5	1	2	5	5	4	5	5	4	5	6	6	5	5	7	5	5	5	5	6	5	4	5	6	4	5	3	600	1	1	1	2
21577	0.921732	0.777778	0.6	0.471429	0.6	.	0.46	50	1	33.8221	1	1	6	4	3	4	3	6	2	3	5	4	2	5	3	3	4	5	5	5	6	6	4	5	4	4	3	5	4	6	5	6	5	4	770	1	1	0	0
21578	-1.00358	0.222222	0.4	0.114286	0.3	.	0.02	22	0	7.81529	0	.	6.5	5	1	6.5	6	6	5	5	5	6	6	6	6	6	6	5	4	5	6	6	7	7	7	5	5	5	4	5	6	6	5	3	475	0	0	0	0
21588	0.606416	0.777778	0.4	0.5	0.3	.	0.54	26	0	34.8753	1	.	5.5	3.5	2.5	4.5	5	5	5	5	5	5	6	6	3	3	4	5	5	5	7	5	5	5	6	5	5	5	6	6	6	5	5	3	400	1	1	0	0
21594	-0.632944	0.555556	0	0.442857	0.3	.	0	45	1	7.81529	0	0	5	6.5	3.5	3	5	6	3	2	3	6	3	6	6	3	6	5	5	5	6	7	6	7	7	6	5	6	2	5	5	6	2	3	625	1	1	0	0
21605	-1.88643	0	0	0.0142857	0	.	0.02	24	1	7.81529	0	0	6	6.5	1	4	5	5	2	2	2	5	7	7	4	5	7	4	4	4	7	1	7	7	7	7	6	7	6	6	7	1	7	2	187.5	1	0	0	0
21606	.	.	0	0.5	0	.	0.34	50	1	-7.81529	0	0	7	6	3	4	6	5	3	3	5	5	.	.	.	.	.	.	.	.	.	7	.	.	.	6	3	.	.	.	.	.	.	3	650	1	1	0	4
21608	.	0.333333	0	.	0.6	.	0.5	28	1	45	.	0	5	2.5	3	5.5	.	.	.	.	.	.	4	4	6	5	5	4	5	5	6	.	6	6	4	.	.	4	3	6	5	4	5	3	425	1	0	0	1
21614	.	0.444444	.	.	.	.	.	20	0	.	.	.	6	6	1	5	.	.	.	.	.	.	2	6	6	4	5	6	6	5	6	.	6	7	5	.	.	7	6	7	7	7	7	1	0	0	0	0	.
21617	-0.241927	0.777778	0.4	0.357143	0.3	.	0	45	0	10.3852	0	0	7	4	1	5	5	5	5	5	5	5	5	7	7	7	7	5	5	5	7	6	5	5	5	6	4	6	5	6	7	5	7	2	72.5	0	1	1	1
21618	.	.	.	.	.	.	.	24	1	.	.	.	.	.	.	.	.	.	.	.	.	.	.	.	.	.	.	.	.	.	.	.	.	.	.	.	.	.	.	.	.	.	.	4	75	1	0	0	.
21619	0.0602252	0.666667	0.3	0.457143	0.3	.	0.26	46	1	13.8514	0	1	6.5	3	1.5	4.5	5	5	3	5	5	5	2	6	5	6	5	6	6	5	6	6	6	6	7	5	5	6	6	6	6	5	6	4	875	0	1	1	2
21626	.	1	.	0.285714	.	.	.	27	1	.	0	.	7	1	1	3	6	7	4	3	5	6	5	5	4	4	6	5	6	7	7	7	3	5	4	3	2	6	5	7	7	7	5	3	400	1	0	0	.
21634	1.01214	0.777778	0.6	0.5	0.6	.	0.5	48	1	34.8753	.	0	6	2	1.5	4	5	5	3	5	5	6	2	7	7	6	6	6	7	6	7	7	6	6	7	2	3	6	6	7	7	7	6	3	650	1	1	1	3
21637	.	.	0.4	0.342857	0.1	.	0	49	0	7.81529	1	0	5	3	3	5	5	5	5	3	4	4	.	.	.	.	.	.	.	.	.	6	.	.	.	5	5	.	.	.	.	.	.	3	600	1	1	0	2
21640	0.452319	0.666667	1	0.128571	0.5	.	0.34	29	0	7.81529	1	0	6	7	1	5.5	1	6	4	2	4	5	5	5	4	5	5	5	5	5	5	7	4	4	5	6	3	6	3	6	6	6	3	2	252.5	1	0	0	0
21641	.	.	.	.	.	.	.	20	0	.	.	.	.	.	.	.	.	.	.	.	.	.	.	.	.	.	.	.	.	.	.	.	.	.	.	.	.	.	.	.	.	.	.	3	400	0	0	0	.
21654	0.159847	1	0	0.371429	0.6	.	0.2	28	0	24.8116	0	0	6.5	5	2	5	5	7	4	3	5	6	6	6	6	6	6	6	6	5	7	7	5	6	5	5	2	6	4	6	6	6	6	2	237.5	1	0	0	0
21661	-0.43334	0.888889	0.3	0.1	0.3	.	0.1	46	1	-2.02136	0	0	6	6	2	5	4	5	3	3	5	5	3	4	3	4	3	6	6	5	5	5	6	6	5	6	5	5	5	5	5	5	5	3	600	1	1	0	1
21664	.	0.666667	0.3	.	0.3	.	.	32	1	.	.	.	7	4	1	4	.	.	.	.	.	.	2	4	5	5	5	6	7	6	6	.	4	5	5	.	.	5	4	6	5	5	5	3	850	1	1	0	2
21667	.	1	.	.	.	.	1	57	0	37.4824	.	0	7	1	3	5	.	.	.	.	.	.	5	6	6	6	6	5	5	5	5	.	5	5	6	.	.	5	4	5	6	5	4	2	162.5	0	0	0	.
21671	-1.0672	0.222222	0.2	0.0857143	0.3	.	0.12	36	1	-5.8218	0	0	6.5	5.5	1	4	7	7	7	6	5	6	7	6	6	5	6	5	2	3	6	4	4	7	7	6	3	6	6	5	6	7	6	2	137.5	1	0	0	0
21688	1.43336	1	1	0.5	0.5	.	0.9	44	1	45	1	0	7	3.5	2.5	3.5	3	4	3	4	3	5	5	6	5	5	5	5	6	5	7	6	5	6	5	4	4	6	6	5	6	5	6	3	450	1	0	1	0
21690	-0.243312	0.333333	0	0.5	0.3	.	0.38	55	0	28.5544	1	1	5.5	3	2.5	4.5	4	5	2	2	3	5	5	7	6	6	6	5	4	5	6	6	5	6	6	6	6	6	6	6	6	5	6	4	550	1	1	1	2
21700	-1.8379	0.111111	0	0	0	.	0	42	1	37.4824	0	0	5	6	3	4.5	5	5	5	5	6	5	5	6	6	6	6	5	6	5	6	5	5	5	6	6	5	5	5	5	6	5	5	3	650	1	1	1	1.5
21705	.	0	.	.	.	.	.	29	1	.	.	.	6	7	1	4	.	.	.	.	.	.	5	6	5	6	6	5	5	5	6	.	5	6	6	.	.	6	6	6	6	6	6	4	850	1	0	0	.
21717	.	.	.	.	.	.	.	27	1	.	.	.	.	.	.	.	.	.	.	.	.	.	.	.	.	.	.	.	.	.	.	.	.	.	.	.	.	.	.	.	.	.	.	2	400	1	0	0	.
21718	.	0.444444	0.4	0.3	0.5	.	.	24	0	.	.	0	6	4	2.5	5	5	5	2	3	3	4	6	6	5	7	6	5	6	5	7	7	4	5	5	7	5	6	6	7	5	6	5	3	277.5	1	0	0	0
21729	-1.36922	0.666667	0	0	0	.	0	36	1	7.81529	0	1	7	5.5	2.5	5.5	4	4	4	4	4	4	4	4	4	4	4	7	7	4	7	7	4	4	4	7	7	4	4	4	4	4	7	1	157.5	1	0	1	0
21734	0.944283	0.888889	0.5	0.5	0.5	.	0.5	41	1	34.8753	0	0	7	5	2.5	4	4	3	2	2	5	4	5	6	6	4	6	7	7	7	7	6	3	2	6	4	5	7	7	7	7	7	6	3	860	1	0	0	0
21737	.	0.555556	.	.	.	.	.	24	1	.	.	.	7	7	1	1	.	.	.	.	.	.	7	7	3	6	6	5	6	6	7	.	2	6	5	.	.	7	7	7	7	7	7	5	0	1	0	0	.
21754	0.879696	1	0.4	0.5	0.5	.	0.44	36	1	37.4824	1	0	6.5	2	1.5	4	2	5	2	2	3	6	4	6	4	4	5	6	6	6	6	4	4	4	5	6	6	4	4	4	4	4	6	3	725	1	0	0	1
21758	.	0	.	.	.	.	.	28	1	.	.	.	6	4	4	6	.	.	.	.	.	.	4	4	4	4	4	7	7	7	6	.	4	6	2	.	.	5	4	7	7	7	5	5	225	0	0	0	.
21762	1.16185	1	0.7	0.471429	0.6	.	0.44	40	1	37.4824	1	1	7	2	2.5	1.5	4	5	3	2	5	4	1	2	5	3	3	5	5	7	6	7	1	5	6	4	5	5	4	5	5	5	4	4	470	1	0	0	0
21765	.	.	.	.	.	.	.	37	1	.	.	.	.	.	.	.	.	.	.	.	.	.	.	.	.	.	.	.	.	.	.	.	.	.	.	.	.	.	.	.	.	.	.	3	75	1	0	0	.
[truncated: 1 more columns]
